# Supplementary material for: Revealing the biophysics of lamina-associated domain formation by integrating theoretical modeling and high-resolution imaging
Source: Nat Commun. 2025 Aug 25;16:7909. doi: 10.1038/s41467-025-63244-1 (PMC12378204; doi:10.1038/s41467-025-63244-1)
Supplement: Supplementary file 4 — Source Data [file 41467_2025_63244_MOESM4_ESM.xlsx]

## Sheet: Fig_2F
	HC Domain Radius (nm)	LAD Thickness (nm)	Methylation Rate *10^-3 s^-1	Chromatin_lamina affinity, V_LAD *10^-2 pN/nm
	179.303	610.692	0.405052	1
	179.207	569.553	0.39669	1
	178.46	557.129	0.38949	1
	176.052	492.533	0.377537	1
	174.218	454.099	0.356662	1
	172.17	446.006	0.351334	1
	170.753	417.533	0.337432	1
	170.659	399.352	0.332176	1
	170.159	396.905	0.331806	1
	169.769	394.2	0.331335	1
	168.117	387.24	0.330342	1
	167.684	384.533	0.328957	1
	166.452	380.45	0.324884	1
	166.27	372.625	0.319858	1
	166.125	367.147	0.319261	1
	165.779	362.331	0.317673	1
	165.317	360.312	0.313238	1
	163.925	355.118	0.31302	1
	162.56	353.658	0.298174	1
	159.748	349.657	0.296768	1
	159.439	339.36	0.294844	1
	156.358	339.062	0.29348	1
	156.351	333.415	0.289315	1
	155.034	331.792	0.289223	1
	154.985	331.048	0.288126	1
	154.66	328.92	0.284958	1
	154.065	327.929	0.284319	1
	153.61	324.569	0.283806	1
	152.086	322.985	0.282014	1
	150.841	322.182	0.280978	1
	149.498	321.751	0.278905	1
	149.165	318.299	0.277726	1
	147.806	316.288	0.276133	1
	147.776	311.058	0.274988	1
	147.284	307.977	0.27143	1
	146.199	303.921	0.251516	1
	146.191	291.825	0.251044	1
	145.726	291.052	0.249136	1
	145.189	290.759	0.246852	1
	144.269	289.033	0.245992	1
	144.194	285.737	0.244635	1
	143.824	285.58	0.243132	1
	141.539	282.824	0.241897	1
	140.677	281.439	0.238449	1
	139.798	279.689	0.236778	1
	139.094	278.564	0.236675	1
	138.822	278.057	0.2344	1
	138.419	277.278	0.228713	1
	138.06	277.062	0.223346	1
	138.033	276.44	0.22225	1
	137.945	274.94	0.222209	1
	137.93	274.564	0.2213	1
	137.421	272.978	0.22026	1
	137.289	271.731	0.219139	1
	136.33	271.533	0.218915	1
	136.204	269.704	0.218409	1
	135.942	268.836	0.217491	1
	135.199	267.475	0.21697	1
	134.022	267.049	0.216287	1
	132.371	265.556	0.215499	1
	132.298	264.509	0.215369	1
	131.8	262.624	0.213035	1
	131.71	262.413	0.212559	1
	131.447	261.088	0.211224	1
	130.973	260.686	0.210034	1
	130.231	260.064	0.207835	1
	130.104	259.639	0.20584	1
	129.981	259.08	0.204428	1
	129.965	258.391	0.202246	1
	129.818	258.201	0.201895	1
	129.751	257.883	0.200166	1
	129.395	257.841	0.199243	1
	129.168	257.4	0.199111	1
	129.021	255.795	0.197288	1
	129.008	252.363	0.196501	1
	128.279	252.071	0.196281	1
	128.128	250.787	0.195391	1
	127.981	249.015	0.193978	1
	127.214	248.666	0.193937	1
	126.961	248.638	0.19347	1
	126.898	247.434	0.188281	1
	125.629	246.683	0.18619	1
	125.253	245.715	0.183226	1
	125.214	245.225	0.18035	1
	124.299	245.11	0.180109	1
	124.259	244.858	0.179514	1
	123.595	244.073	0.178378	1
	123.473	243.011	0.178345	1
	123.078	240.121	0.178146	1
	123.071	239.824	0.177444	1
	122.906	239.219	0.177338	1
	122.292	238.214	0.173997	1
	122.29	237.976	0.172936	1
	122.289	236.621	0.172353	1
	122.278	235.868	0.172186	1
	122.03	235.789	0.171825	1
	122.02	235.426	0.171415	1
	121.92	235.024	0.168382	1
	120.721	234.854	0.167308	1
	119.234	234.591	0.165618	1
	118.877	234.444	0.165297	1
	118.099	234.371	0.164753	1
	117.316	231.932	0.164736	1
	117.239	231.888	0.164713	1
	116.825	231.759	0.164622	1
	116.687	230.965	0.164495	1
	116.684	229.512	0.163832	1
	116.383	226.223	0.163334	1
	116.349	226.106	0.162191	1
	116.106	225.559	0.161728	1
	116.087	223.299	0.160853	0.982796
	115.528	222.994	0.160358	0.981113
	115.392	222.5	0.16024	0.978389
	114.956	222.176	0.159384	0.976602
	114.921	221.315	0.159108	0.971857
	114.73	220.461	0.157727	0.967148
	114.678	219.631	0.157159	0.962576
	113.796	219.496	0.156729	0.961829
	113.603	219.235	0.155881	0.960392
	113.405	218.878	0.155401	0.958427
	113.208	218.758	0.155127	0.957762
	113.208	217.721	0.154859	0.952046
	113.177	217.513	0.153812	0.950899
	112.751	217.385	0.153506	0.950195
	112.741	215.883	0.152912	0.941915
	112.504	215.705	0.152768	0.940935
	112.214	215.623	0.151818	0.940481
	112.209	214.795	0.151815	0.935919
	112.206	212.757	0.151788	0.924681
	112.194	210.501	0.151163	0.912249
	111.685	206.772	0.150888	0.899575
	110.899	206.468	0.149814	0.898803
	110.852	206.178	0.14898	0.898067
	110.675	205.154	0.148351	0.895466
	110.507	205.109	0.148008	0.895354
	110.317	204.62	0.147891	0.89411
	110.306	203.742	0.147091	0.891881
	109.841	203.312	0.146512	0.890791
	109.833	202.138	0.146094	0.887809
	109.491	201.865	0.14538	0.887117
	109.334	201.766	0.145064	0.886864
	109.09	201.584	0.144689	0.886404
	108.911	199.609	0.144431	0.881387
	108.483	198.154	0.144424	0.877694
	108.234	196.828	0.144218	0.874327
	108.169	196.44	0.143343	0.873341
	107.651	196.056	0.143068	0.872367
	107.555	195.846	0.14295	0.871832
	107.325	195.381	0.142839	0.870653
	107.261	193.586	0.140022	0.866096
	107.196	192.583	0.138039	0.863548
	107.085	191.747	0.136968	0.861425
	106.686	191.243	0.136668	0.860145
	106.62	191.173	0.135272	0.859968
	106.593	191.141	0.134949	0.859885
	106.447	190.316	0.134691	0.857791
	106.344	190.266	0.133264	0.857666
	106.121	189.944	0.132141	0.856847
	106.112	188.934	0.131869	0.854283
	106.053	188.275	0.131194	0.85261
	105.915	186.764	0.130745	0.848773
	105.706	186.743	0.130351	0.84872
	105.537	186.09	0.1299	0.847061
	105.506	185.356	0.129825	0.845198
	104.976	183.988	0.128802	0.841723
	104.927	182.39	0.128766	0.837668
	104.636	181.552	0.128265	0.835539
	103.84	180.409	0.12759	0.832636
	103.598	178.882	0.127507	0.82876
	102.985	178.789	0.127004	0.828523
	102.783	178.56	0.126908	0.827941
	102.345	178.553	0.124754	0.827924
	101.763	178.322	0.124412	0.827338
	101.161	178.079	0.123915	0.826719
	101.039	176.403	0.121518	0.822464
	100.658	176.369	0.12004	0.822378
	100.531	176.194	0.119861	0.821934
	100.287	174.674	0.119468	0.816814
	99.9824	173.031	0.119088	0.807758
	99.8196	171.991	0.117397	0.802024
	99.4823	171.931	0.11736	0.801693
	98.7327	171.676	0.117035	0.800286
	98.7068	171.417	0.11653	0.798859
	97.9966	169.686	0.116411	0.789312
	97.8579	169.216	0.116387	0.786725
	97.8395	168.92	0.116054	0.785089
	97.5674	168.889	0.115515	0.78492
	97.5138	167.875	0.115258	0.779333
	97.3234	164.846	0.115238	0.762631
	96.8813	163.376	0.115098	0.754528
	96.6288	163.346	0.114985	0.754365
	96.5777	163.322	0.114354	0.754231
	96.214	162.468	0.114077	0.749524
	95.9247	161.902	0.113272	0.7464
	95.4633	160.785	0.113001	0.740245
	95.2928	160.196	0.112567	0.736997
	94.9451	158.571	0.112416	0.728036
	94.4068	158.395	0.11191	0.727066
	94.3743	157.577	0.111322	0.722557
	94.1886	156.707	0.110301	0.717764
	94.0863	156.508	0.10978	0.716667
	94.0783	153.587	0.106472	0.693226
	93.6085	150.072	0.106196	0.652107
	93.5631	149.607	0.105146	0.646672
	93.2814	148.156	0.105114	0.629699
	93.0899	146.259	0.10464	0.607519
	92.9971	142.038	0.103423	0.544201
	92.8362	139.524	0.103142	0.488209
	92.7251	134.026	0.100785	0.306335
	92.0634	132.983	0.100298	0.258769
	92.0219	130.754	0.100085	0
	91.5737	128.824	0.0999564	0
	91.2944	128.209	0.0999439	0
	91.1248	124.49	0.09988	0
	90.6541	123.349	0.0996228	0
	90.4686	123.216	0.0994498	0
	90.3828	122.697	0.0990747	0
	89.8955	121.925	0.0987465	0
	89.3681	120.284	0.0985956	0
	88.8362	118.555	0.0985111	0
	88.4666	108.585	0.0977519	0
	88.4262	108.17	0.0975652	0
	88.3257	93.7742	0.0975616	0
	88.1861	91.6977	0.0972593	0
	88.0442	90.1988	0.0970392	0
	87.7407	89.5737	0.0969646	0
	87.6748	88.1707	0.0968969	0
	87.6517	80.1594	0.0967892	0
	87.4647	68.6911	0.0966876	0
	87.3011	65.5946	0.0966637	0
	87.1578	64.4783	0.0961089	0
	87.0918	64.3112	0.0959572	0
	87.0549	62.514	0.0957415	0
	86.8326	53.1598	0.0956241	0
	86.7221	43.0332	0.0953819	0
	86.64	30.1332	0.0945012	0
	86.6384	29.3831	0.0941119	0
	86.6283	24.3469	0.0926277	0
	86.4084	18.5459	0.0923465	0
	86.3456	16.7908	0.0922999	0
	86.258	10.8583	0.0919137	0
	86.2426	1	0.0910661	0
	86.241	1	0.090941	0
	85.9299	1	0.0908717	0
	85.879	1	0.0907309	0
	85.8342	1	0.0906909	0
	85.4526	1	0.0898654	0
	85.4312	1	0.0897619	0
	85.3163	1	0.0896126	0
	85.2816	1	0.0883136	0
	85.0466	1	0.0880702	0
	84.8719	1	0.0878015	0
	84.4686	1	0.0872547	0
	84.4399	1	0.087239	0
	84.3446		0.0868319
	84.2047		0.0862866
	84.1896		0.0856253
	83.9098		0.0848961
	83.7315		0.0840473
	83.6745		0.0839985
	83.6429		0.0832388
	83.5787		0.0828626
	83.5604		0.0825053
	83.5156		0.0817579
	82.8845		0.081451
	82.6377		0.0812534
	82.355		0.0805095
	82.2303		0.0799129
	81.9761		0.0795465
	81.787		0.0792341
	81.628		0.0791928
	81.5325		0.0788082
	81.524		0.078764
	81.2136		0.0785012
	80.9259		0.0783774
	80.87		0.0783325
	80.8105		0.0782037
	80.7262		0.077306
	80.4466		0.077288
	80.4274		0.0768466
	80.0833		0.0766189
	79.9369		0.0760368
	79.8406		0.075612
	79.7593		0.0754785
	79.6866		0.0753658
	79.4861		0.0752263
	79.1158		0.075135
	78.9717		0.0751017
	78.4801		0.0750381
	78.1486		0.0749594
	78.1284		0.0748029
	77.8924		0.0747557
	77.8833		0.0741316
	77.7062		0.0739671
	77.6428		0.073792
	77.5579		0.0733224
	77.1913		0.0729121
	77.0053		0.0728562
	76.9731		0.0726836
	76.8906		0.0725824
	76.8581		0.0718622
	76.7822		0.0716498
	76.6318		0.0714107
	76.5678		0.0709078
	76.5473		0.0706057
	76.461		0.0703684
	76.4574		0.0702384
	76.379		0.069952
	76.2317		0.0691191
	76.1158		0.0688426
	76.0671		0.0687594
	76.0275		0.0685972
	76.0035		0.0679618
	75.9487		0.067481
	75.9267		0.0673416
	75.8327		0.0672545
	75.6248		0.0669698
	75.576		0.066903
	75.4428		0.0668512
	75.4069		0.0661777
	74.873		0.0659218
	74.8413		0.0655946
	74.8003		0.0654201
	74.5485		0.0651068
	74.1409		0.0650537
	74.0141		0.0647949
	73.9944		0.064706
	73.6793		0.0643994
	73.5582		0.0643345
	73.4625		0.0643339
	73.1653		0.0640227
	73.1377		0.0639054
	73.0157		0.0635821
	72.9873		0.0635577
	72.8928		0.0634578
	72.8816		0.0631697
	72.862		0.0629873
	72.8259		0.0626339
	72.438		0.0622793
	72.1929		0.0619898
	72.1649		0.0613333
	72.1075		0.0610522
	71.8269		0.0608462
	71.6769		0.0607034
	71.5451		0.060638
	71.4666		0.0605383
	71.4336		0.0605163
	71.307		0.0604345
	71.1475		0.0596566
	71.1043		0.0596518
	71.103		0.0594989
	71.059		0.0594733
	71.0583		0.0591445
	70.9382		0.0588066
	70.861		0.0587649
	70.6755		0.0586066
	70.506		0.0585335
	70.4707		0.058481
	70.2786		0.0579829
	70.2088		0.0579726
	70.1632		0.0577487
	70.1516		0.0575201
	69.8339		0.0573656
	69.6592		0.057242
	69.5889		0.0571897
	69.5421		0.0571872
	69.4978		0.0569527
	69.4721		0.0569163
	69.3911		0.0567148
	69.3431		0.0566995
	69.1856		0.0566594
	69.1827		0.056471
	69.1735		0.0563277
	68.9278		0.0562629
	68.8176		0.0559532
	68.4563		0.055695
	68.4316		0.0556837
	68.4288		0.0556451
	68.3954		0.0555374
	68.3728		0.055362
	68.0737		0.0552726
	68.0517		0.0552712
	68.032		0.0551385
	67.9113		0.0550532
	67.8761		0.0548936
	67.8415		0.0548556
	67.8264		0.0547992
	67.5859		0.0547518
	67.4526		0.0545122
	67.3699		0.0544024
	67.2796		0.0541263
	67.2079		0.0540085
	67.0861		0.0538197
	66.9423		0.0537335
	66.9244		0.0535567
	66.9168		0.0534174
	66.7882		0.0533702
	66.7853		0.0533279
	66.7763		0.053099
	66.5177		0.0528697
	66.4767		0.0527494
	66.4661		0.0523912
	66.4572		0.0523503
	66.3078		0.0522667
	66.1628		0.0522487
	66.1589		0.0521786
	66.0923		0.0519609
	65.9833		0.0515393
	65.9345		0.0514504
	65.9283		0.051346
	65.732		0.0513433
	65.6257		0.0511339
	65.5966		0.051124
	65.5674		0.0508772
	65.5229		0.0508393
	65.4013		0.0508233
	65.3608		0.0507491
	65.1998		0.0504093
	65.1255		0.05031
	65.0698		0.050047
	64.9238		0.0498826
	64.9002		0.0497014
	64.8627		0.0496359
	64.7969		0.0495651
	64.6713		0.0495369
	64.6012		0.0494559
	64.5557		0.0492936
	64.5431		0.0492593
	64.4929		0.0488033
	64.4374		0.0487607
	64.3616		0.0487182
	64.116		0.0486842
	64.0866		0.0486766
	63.9682		0.048596
	63.9018		0.0485949
	63.7532		0.0485912
	63.6375		0.0485339
	63.4319		0.04833
	63.3728		0.0481456
	63.3712		0.0480967
	63.2673		0.0480798
	63.2046		0.0480745
	63.0985		0.0474669
	63.0313		0.0470993
	62.9971		0.0470833
	62.9954		0.0470491
	62.8614		0.0470417
	62.7614		0.0469004
	62.687		0.046556
	62.6772		0.0465258
	62.566		0.0464988
	62.5568		0.0464878
	62.5444		0.0464787
	62.4561		0.0463331
	62.2359		0.0462169
	62.1991		0.0460283
	62.1232		0.045976
	62.0754		0.0458695
	62.0114		0.0458087
	61.8367		0.0457065
	61.8283		0.0455045
	61.6346		0.0452328
	61.5144		0.045209
	61.4252		0.0451972
	61.3719		0.0451758
	61.3458		0.0447314
	61.2922		0.0445082
	61.2911		0.0444427
	61.2083		0.0443615
	61.1262		0.0442453
	60.9717		0.0439862
	60.8613		0.0439677
	60.8509		0.0439382
	60.8337		0.0438885
	60.3609		0.043759
	60.3484		0.043654
	60.3243		0.0434917
	60.3117		0.0433945
	60.2384		0.0433644
	60.2215		0.0431229
	60.1971		0.0431177
	60.0199		0.0430882
	59.9572		0.0430648
	59.9514		0.0429912
	59.8679		0.0426917
	59.7203		0.0426374
	59.6771		0.0425633
	59.6278		0.0425245
	59.3227		0.0423327
	59.2906		0.0423265
	59.2471		0.0422494
	59.1778		0.0418324
	59.1229		0.0418015
	59.109		0.0417671
	58.9653		0.041594
	58.8377		0.0414478
	58.8206		0.0413164
	58.8188		0.0412653
	58.7858		0.0410508
	58.693		0.0410018
	58.6309		0.0408105
	58.4978		0.040724
	58.48		0.040662
	58.4793		0.0405346
	58.448		0.0403265
	58.4424		0.0403231
	58.329		0.0402089
	58.2645		0.0401883
	58.2604		0.0400852
	58.2514		0.0399734
	58.1851		0.0392873
	58.0931		0.039172
	58.0879		0.0388837
	57.9963		0.0386826
	57.9689		0.0386026
	57.917		0.0383741
	57.8707		0.0382203
	57.7562		0.038133
	57.7406		0.0380883
	57.6089		0.0380229
	57.4315		0.0380184
	57.4089		0.0378381
	57.3818		0.0377444
	57.3787		0.0377394
	57.303		0.037656
	57.2367		0.0376197
	57.1364		0.0376054
	57.0517		0.037478
	56.9722		0.0371659
	56.8924		0.0371448
	56.8547		0.0366111
	56.7604		0.0365888
	56.6984		0.0365676
	56.5329		0.0364539
	56.4843		0.0362961
	56.4151		0.036109
	56.3573		0.0359845
	56.3344		0.0359707
	56.0304		0.0359706
	55.86		0.0357928
	55.776		0.0355443
	55.6933		0.0354971
	55.4794		0.0352258
	55.2472		0.0351722
	55.1318		0.0351432
	55.1226		0.0350875
	55.069		0.0350606
	55.0577		0.0350383
	55.0474		0.0349208
	55.0277		0.034767
	54.9819		0.034739
	54.9806		0.0345901
	54.8165		0.0345882
	54.731		0.0345678
	54.6983		0.0343314
	54.4443		0.0343165
	54.3977		0.0342723
	54.3908		0.0340583
	54.3886		0.0339833
	54.3378		0.0339701
	54.0454		0.0338717
	53.9926		0.0338624
	53.9859		0.0338563
	53.8958		0.0338447
	53.8756		0.0337173
	53.8586		0.033598
	53.8433		0.0335263
	53.8385		0.0334298
	53.8295		0.0334272
	53.7223		0.0333204
	53.7123		0.0332977
	53.6597		0.0332893
	53.5501		0.0331234
	53.5112		0.0330733
	53.492		0.0330668
	53.1347		0.0327754
	53.1298		0.0327657
	53.0691		0.0327487
	52.95		0.0326969
	52.9124		0.0326802
	52.7733		0.0326553
	52.7684		0.0325815
	52.6368		0.032564
	52.5867		0.0325171
	52.4558		0.0324294
	52.449		0.0323005
	52.4279		0.0322958
	52.3905		0.0322507
	52.3468		0.0321519
	52.2535		0.0320069
	52.2532		0.0319882
	52.1815		0.0319404
	52.1575		0.0319283
	52.097		0.0318366
	52.0824		0.0315998
	52.0736		0.031556
	52.0479		0.0314929
	51.9953		0.0312067
	51.9109		0.0311253
	51.9033		0.0310671
	51.7129		0.0309952
	51.6389		0.0308035
	51.5628		0.0306375
	51.5234		0.030616
	51.4623		0.0304878
	51.4123		0.0304692
	51.336		0.0304182
	51.295		0.0303942
	51.2883		0.0303218
	51.2649		0.0303057
	51.2499		0.030139
	51.2261		0.0300089
	51.1545		0.0298131
	51.0811		0.0297917
	51.0592		0.0296789
	50.9091		0.0296713
	50.877		0.029669
	50.8584		0.0296609
	50.823		0.0296384
	50.8099		0.029635
	50.8098		0.0296134
	50.7964		0.029518
	50.7767		0.0293981
	50.6717		0.0292372
	50.644		0.0291533
	50.6235		0.0291322
	50.6059		0.0291103
	50.5946		0.0290968
	50.4965		0.0290753
	50.4583		0.0290604
	50.4444		0.0288768
	50.4345		0.0288375
	50.3537		0.0288271
	50.3202		0.0287586
	50.3181		0.0287167
	50.2626		0.028712
	50.2591		0.0284659
	50.2295		0.0282963
	50.2204		0.0282603
	50.1528		0.0281935
	50.013		0.0281158
	49.9815		0.0280758
	49.8983		0.0280571
	49.879		0.0279689
	49.7614		0.027928
	49.7047		0.0278725
	49.6856		0.0278363
	49.6179		0.0277833
	49.484		0.0276532
	49.436		0.0275627
	49.3933		0.0275266
	49.3639		0.0275231
	49.2882		0.0275146
	49.2705		0.0274042
	49.2358		0.0272804
	49.2074		0.0272783
	49.1499		0.0272149
	48.9953		0.0271904
	48.8441		0.0271634
	48.8328		0.0270397
	48.687		0.0268722
	48.5725		0.0268139
	48.5591		0.0266779
	48.4489		0.0266173
	48.4457		0.0265023
	48.3232		0.026472
	48.2574		0.0264235
	48.2463		0.0263743
	48.176		0.0263501
	48.164		0.0262687
	48.1627		0.0262492
	48.1422		0.0261611
	48.092		0.0261535
	48.0547		0.0259847
	48.0434		0.0259653
	47.9323		0.0258866
	47.9142		0.0258695
	47.9032		0.0258565
	47.8322		0.0257423
	47.7201		0.0256932
	47.7109		0.0256709
	47.515		0.0256638
	47.4756		0.0255734
	47.4529		0.0255642
	47.4227		0.0255012
	47.3811		0.0254194
	47.3588		0.0253891
	47.3052		0.0253855
	47.1783		0.025362
	47.1735		0.0253238
	47.1615		0.0253137
	47.1274		0.0252847
	47.1221		0.0252531
	47.107		0.0252165
	47.0972		0.0251611
	47.0406		0.0250684
	46.8571		0.0250441
	46.8129		0.0248296
	46.7946		0.0248262
	46.6193		0.0247667
	46.4388		0.0247476
	46.3991		0.0246802
	46.3868		0.0246164
	46.3508		0.0245468
	46.3013		0.0244991
	46.2863		0.0244274
	46.1805		0.0243524
	46.078		0.0243349
	45.8878		0.0242725
	45.7714		0.0241591
	45.6673		0.0241128
	45.6503		0.0237267
	45.6298		0.0236102
	45.4713		0.0235251
	45.4649		0.0235165
	45.4616		0.0234859
	45.4587		0.0234059
	45.3928		0.0233421
	45.3544		0.0232715
	45.2896		0.0232633
	45.2563		0.0232306
	45.1813		0.0232095
	45.1632		0.023182
	45.1181		0.0231351
	45.1158		0.0231351
	45.0992		0.0231247
	45.0171		0.0230856
	44.889		0.0229316
	44.8086		0.0228435
	44.7413		0.0228152
	44.6607		0.0227261
	44.6564		0.0226521
	44.6008		0.0226279
	44.5423		0.022479
	44.4714		0.022428
	44.4588		0.0223031
	44.4297		0.0222594
	44.3716		0.0222551
	44.356		0.0222544
	44.2373		0.0222401
	44.1569		0.0220917
	43.9563		0.022043
	43.8628		0.0220042
	43.8475		0.0219626
	43.6775		0.0218254
	43.6138		0.0218106
	43.5287		0.0217809
	43.5097		0.0217665
	43.4116		0.0217413
	43.3737		0.0216951
	43.2709		0.0215302
	43.2677		0.0215276
	43.242		0.0214842
	43.1812		0.0213488
	43.0635		0.0211549
	42.9764		0.0210686
	42.9592		0.0210513
	42.9186		0.0210273
	42.9089		0.0208986
	42.6929		0.0208831
	42.4704		0.0207846
	42.4567		0.0207473
	42.4458		0.0207383
	42.4361		0.0207192
	42.4139		0.0207077
	42.3503		0.0206406
	42.3171		0.0206126
	42.2846		0.0205905
	42.2816		0.0205234
	42.1623		0.0204553
	42.0021		0.0204406
	41.9896		0.0204364
	41.9709		0.0202188
	41.9027		0.0201185
	41.8955		0.0200905
	41.8787		0.020058
	41.6196		0.0199856
	41.5644		0.0199818
	41.5611		0.0199203
	41.534		0.0198796
	41.5203		0.019779
	41.3529		0.0197272
	41.1327		0.0196528
	41.0535		0.0194052
	40.8608		0.0194029
	40.8517		0.0193589
	40.7817		0.019263
	40.7585		0.0192462
	40.6847		0.0191754
	40.6821		0.0190579
	40.6764		0.0190227
	40.6321		0.0189668
	40.5856		0.0188812
	40.5092		0.0188483
	40.4914		0.0187203
	40.4148		0.018681
	40.3982		0.0186595
	40.3752		0.0185791
	40.3733		0.0185573
	40.3326		0.0185157
	40.1887		0.0185039
	40.1876		0.0184891
	40.1695		0.0184617
	40.1144		0.0183745
	40.1061		0.0182563
	40.0974		0.018168
	40.0277		0.0181551
	40.003		0.0180526
	40.001		0.0180407
	39.9484		0.0179853
	39.8342		0.0179677
	39.8091		0.0179395
	39.805		0.0179119
	39.6903		0.0179094
	39.6295		0.0178083
	39.5781		0.0176624
	39.3002		0.0175691
	39.2303		0.0175371
	39.1357		0.017352
	39.0399		0.0173031
	38.9145		0.0172691
	38.7897		0.0171811
	38.7511		0.0171299
	38.6467		0.0170476
	38.6309		0.0168251
	38.5599		0.0166402
	38.5235		0.0165732
	38.3801		0.0164991
	38.3484		0.016437
	38.3283		0.0164225
	38.1004		0.016197
	38.0864		0.0161774
	37.9345		0.0161766
	37.892		0.016162
	37.8544		0.0161176
	37.6261		0.0160479
	37.5698		0.0158929
	37.5352		0.0158676
	37.5219		0.0158394
	37.416		0.0157781
	37.4102		0.0157296
	37.4005		0.0156888
	37.328		0.0156275
	37.2971		0.0155179
	37.2937		0.0155107
	37.2778		0.0154524
	37.2174		0.0152644
	37.0619		0.0151663
	36.9877		0.0150671
	36.8789		0.0149964
	36.8717		0.0149887
	36.7951		0.014958
	36.7855		0.014922
	36.7102		0.0148926
	36.6693		0.0148627
	36.6532		0.014733
	36.5862		0.0147247
	36.522		0.0146278
	36.5149		0.01452
	36.5033		0.0144515
	36.3615		0.0143502
	35.988		0.0141349
	35.9166		0.0140149
	35.7201		0.0140075
	35.6929		0.0139872
	35.5526		0.0139533
	35.4689		0.0139301
	35.4442		0.0139276
	35.366		0.0139156
	35.1703		0.0138706
	35.1575		0.0137548
	35.1553		0.0136996
	35.0825		0.0136646
	35.0731		0.0136137
	34.9384		0.0135571
	34.8821		0.01355
	34.8165		0.0135098
	34.6944		0.0134946
	34.6663		0.0134527
	34.6496		0.013433
	34.6212		0.0134034
	34.5596		0.0134033
	34.5589		0.0133604
	34.5483		0.0133564
	34.3884		0.0133512
	34.2639		0.0132194
	34.2543		0.0131475
	34.1073		0.0129681
	33.9892		0.012948
	33.9885		0.0129167
	33.9354		0.0128322
	33.8996		0.0127756
	33.8092		0.0127561
	33.6449		0.0126963
	33.5958		0.0126559
	33.562		0.0125597
	33.406		0.0124863
	33.3866		0.0124255
	33.3028		0.0123848
	33.1526		0.0123758
	33.1276		0.0123164
	33.0063		0.0122219
	32.9999		0.0121824
	32.9205		0.0120692
	32.823		0.012032
	32.8127		0.0119574
	32.772		0.0119501
	32.6563		0.0118396
	32.6271		0.0115051
	32.4883		0.0114506
	32.4203		0.0114437
	32.283		0.0113326
	32.2474		0.0112996
	32.1958		0.0111031
	32.1135		0.0110031
	32.1002		0.0109864
	32.0257		0.0109061
	31.9447		0.0108493
	31.9153		0.0107851
	31.7739		0.0107516
	31.7196		0.0106757
	31.5538		0.0106566
	31.3865		0.0105661
	31.3595		0.0105218
	31.1588		0.0103234
	31.1261		0.0103149
	31.1211		0.0102151
	31.0504		0.0101962
	30.9745		0.010106
	30.913		0.0100715
	30.8272		0.00971817
	30.7354		0.00960344
	30.6515		0.00956529
	30.6025		0.00951222
	30.5185		0.00945559
	30.4461		0.00932247
	30.243		0.00927823
	30.2118		0.00915473

## Sheet: Fig_3C
	HC Domain Radius (nm)			LAD Thickness (nm)			Methylation Rate *10^-3 s^-1			Chromatin_lamina affinity, V_LAD *10^-2 pN/nm
Treatment	Ctrl	GSK		Ctrl	GSK		Ctrl	GSK		Ctrl	GSK
	179.303	178.129		610.692	959.24		0.405052	0.416024		1	1
	179.207	177.84		569.553	739.938		0.39669	0.395941		1	1
	178.46	177.069		557.129	570.548		0.38949	0.38741		1	1
	176.052	177.047		492.533	445.946		0.377537	0.378354		1	1
	174.218	174.945		454.099	363.731		0.356662	0.345056		1	1
	172.17	174.745		446.006	353.858		0.351334	0.326932		1	1
	170.753	173.662		417.533	353.757		0.337432	0.307791		1	1
	170.659	172.624		399.352	348.459		0.332176	0.29073		1	1
	170.159	171.852		396.905	345.482		0.331806	0.281608		1	1
	169.769	170.727		394.2	314.856		0.331335	0.280892		1	1
	168.117	169.905		387.24	313.705		0.330342	0.267812		1	1
	167.684	168.441		384.533	308.294		0.328957	0.265861		1	1
	166.452	168.178		380.45	302.462		0.324884	0.264539		1	1
	166.27	166.43		372.625	299.729		0.319858	0.24837		1	1
	166.125	166.412		367.147	292.83		0.319261	0.24017		1	1
	165.779	166.283		362.331	291.521		0.317673	0.232456		1	1
	165.317	162.518		360.312	285.654		0.313238	0.22571		1	1
	163.925	158.501		355.118	284.359		0.31302	0.223017		1	1
	162.56	158.331		353.658	277.99		0.298174	0.212208		1	1
	159.748	158.095		349.657	275.775		0.296768	0.196745		1	1
	159.439	157.87		339.36	273.73		0.294844	0.191243		1	1
	156.358	157.197		339.062	271.753		0.29348	0.186023		1	1
	156.351	155.939		333.415	270.628		0.289315	0.185218		1	1
	155.034	153.768		331.792	269.772		0.289223	0.182862		1	1
	154.985	153.726		331.048	266.896		0.288126	0.178796		1	1
	154.66	152.459		328.92	265.985		0.284958	0.176639		1	1
	154.065	149.57		327.929	265.369		0.284319	0.17103		1	1
	153.61	149.426		324.569	264.445		0.283806	0.160335		1	1
	152.086	149.286		322.985	262.799		0.282014	0.157658		1	1
	150.841	149.068		322.182	260.929		0.280978	0.157595		1	1
	149.498	147.496		321.751	256.404		0.278905	0.154342		1	1
	149.165	147.27		318.299	253.437		0.277726	0.154092		1	1
	147.806	147.088		316.288	253.344		0.276133	0.152266		1	1
	147.776	144.683		311.058	252.879		0.274988	0.151491		1	1
	147.284	143.714		307.977	249.68		0.27143	0.146806		1	1
	146.199	143.709		303.921	248.796		0.251516	0.13915		1	1
	146.191	143.412		291.825	245.071		0.251044	0.138614		1	1
	145.726	143.203		291.052	242.197		0.249136	0.135633		1	1
	145.189	143.066		290.759	241.572		0.246852	0.131731		1	1
	144.269	142.856		289.033	239.209		0.245992	0.129883		1	1
	144.194	139.799		285.737	237.873		0.244635	0.126049		1	1
	143.824	139.511		285.58	237.254		0.243132	0.122228		1	1
	141.539	139.022		282.824	236.315		0.241897	0.117395		1	1
	140.677	138.53		281.439	234.44		0.238449	0.115415		1	1
	139.798	137.966		279.689	233.222		0.236778	0.107159		1	1
	139.094	137.366		278.564	231.843		0.236675	0.105451		1	1
	138.822	136.748		278.057	231.778		0.2344	0.105223		1	1
	138.419	136.539		277.278	231.62		0.228713	0.103865		1	1
	138.06	136.279		277.062	230.821		0.223346	0.103226		1	1
	138.033	134.272		276.44	229.526		0.22225	0.102362		1	1
	137.945	134.123		274.94	227.093		0.222209	0.101536		1	1
	137.93	133.981		274.564	226.386		0.2213	0.0976761		1	1
	137.421	132.639		272.978	224.958		0.22026	0.0962649		1	1
	137.289	132.251		271.731	222.203		0.219139	0.0962066		1	1
	136.33	132.206		271.533	220.828		0.218915	0.0943617		1	1
	136.204	131.432		269.704	220.114		0.218409	0.0930507		1	1
	135.942	130.138		268.836	219.863		0.217491	0.0900529		1	1
	135.199	130.019		267.475	218.765		0.21697	0.0888328		1	1
	134.022	129.607		267.049	217.442		0.216287	0.0885815		1	1
	132.371	129.48		265.556	216.639		0.215499	0.0859711		1	1
	132.298	129.447		264.509	216.467		0.215369	0.0848073		1	1
	131.8	128.275		262.624	215.241		0.213035	0.0842317		1	1
	131.71	127.811		262.413	214.466		0.212559	0.0837623		1	1
	131.447	127.539		261.088	213.26		0.211224	0.083001		1	1
	130.973	126.343		260.686	212.105		0.210034	0.0814817		1	1
	130.231	126.133		260.064	212.068		0.207835	0.0790349		1	1
	130.104	125.459		259.639	210.863		0.20584	0.0777529		1	1
	129.981	124.788		259.08	210.619		0.204428	0.0766743		1	1
	129.965	124.519		258.391	209.632		0.202246	0.0764805		1	1
	129.818	123.826		258.201	207.803		0.201895	0.0743373		1	1
	129.751	123.607		257.883	205.997		0.200166	0.0743249		1	1
	129.395	123.173		257.841	205.702		0.199243	0.0735683		1	1
	129.168	122.9		257.4	205.164		0.199111	0.0729984		1	1
	129.021	121.899		255.795	203.297		0.197288	0.0724858		1	1
	129.008	121.406		252.363	202.927		0.196501	0.0719553		1	1
	128.279	121.167		252.071	202.53		0.196281	0.0719424		1	1
	128.128	120.757		250.787	201.879		0.195391	0.0710849		1	1
	127.981	120.255		249.015	198.81		0.193978	0.070666		1	1
	127.214	120.201		248.666	198.639		0.193937	0.0697715		1	1
	126.961	119.999		248.638	196.262		0.19347	0.0693783		1	1
	126.898	119.974		247.434	196.164		0.188281	0.0681369		1	1
	125.629	119.773		246.683	194.571		0.18619	0.0677009		1	1
	125.253	119.576		245.715	193.269		0.183226	0.0672689		1	1
	125.214	119.247		245.225	191.761		0.18035	0.0669915		1	1
	124.299	117.938		245.11	191.161		0.180109	0.0668446		1	1
	124.259	117.236		244.858	190.76		0.179514	0.0658129		1	1
	123.595	116.439		244.073	190.674		0.178378	0.0637887		1	1
	123.473	115.392		243.011	189.347		0.178345	0.0635588		1	1
	123.078	115.182		240.121	188.881		0.178146	0.0630973		1	1
	123.071	114.351		239.824	188.822		0.177444	0.0622607		1	1
	122.906	113.941		239.219	187.927		0.177338	0.0614968		1	1
	122.292	112.398		238.214	187.879		0.173997	0.0612059		1	1
	122.29	112.235		237.976	182.921		0.172936	0.0607343		1	1
	122.289	111.819		236.621	181.602		0.172353	0.0606966		1	1
	122.278	111.785		235.868	179.566		0.172186	0.0600439		1	1
	122.03	111.427		235.789	176.362		0.171825	0.0598784		1	1
	122.02	111.201		235.426	175.604		0.171415	0.0598652		1	1
	121.92	110.862		235.024	174.936		0.168382	0.0597719		1	1
	120.721	110.84		234.854	174.719		0.167308	0.0594713		1	1
	119.234	110.654		234.591	171.211		0.165618	0.0593566		1	1
	118.877	110.259		234.444	170.91		0.165297	0.0593242		1	1
	118.099	109.708		234.371	168.439		0.164753	0.0589398		1	1
	117.316	109.622		231.932	164.841		0.164736	0.0584653		1	1
	117.239	109.62		231.888	164.327		0.164713	0.0584612		1	1
	116.825	109.422		231.759	163.627		0.164622	0.0584348		1	1
	116.687	108.979		230.965	162.27		0.164495	0.0581701		1	1
	116.684	108.977		229.512	162.1		0.163832	0.0554735		1	1
	116.383	108.809		226.223	161.94		0.163334	0.0553947		1	1
	116.349	108.705		226.106	160.488		0.162191	0.055344		1	1
	116.106	108.277		225.559	159.296		0.161728	0.0545278		1	1
	116.087	108.208		223.299	158.372		0.160853	0.0541522		0.982796	1
	115.528	107.744		222.994	156.877		0.160358	0.0536769		0.981113	1
	115.392	107.036		222.5	156.707		0.16024	0.0535512		0.978389	1
	114.956	106.842		222.176	154.729		0.159384	0.0533905		0.976602	1
	114.921	106.671		221.315	152.206		0.159108	0.0532941		0.971857	1
	114.73	106.489		220.461	152.163		0.157727	0.0526992		0.967148	1
	114.678	106.419		219.631	150.361		0.157159	0.0526743		0.962576	1
	113.796	106.257		219.496	149.234		0.156729	0.0515591		0.961829	1
	113.603	106.178		219.235	146.75		0.155881	0.051408		0.960392	1
	113.405	105.686		218.878	146.538		0.155401	0.0512699		0.958427	1
	113.208	105.663		218.758	146.394		0.155127	0.0510582		0.957762	1
	113.208	104.512		217.721	146.019		0.154859	0.0506867		0.952046	1
	113.177	104.497		217.513	145.603		0.153812	0.0493519		0.950899	1
	112.751	104.247		217.385	144.434		0.153506	0.0492113		0.950195	1
	112.741	104.075		215.883	143.152		0.152912	0.0491013		0.941915	1
	112.504	104.048		215.705	141.685		0.152768	0.0489251		0.940935	1
	112.214	103.939		215.623	141.015		0.151818	0.0481475		0.940481	0.995297
	112.209	102.939		214.795	140.753		0.151815	0.0481095		0.935919	0.994635
	112.206	102.645		212.757	138.837		0.151788	0.0479271		0.924681	0.989788
	112.194	102.537		210.501	135.809		0.151163	0.0476896		0.912249	0.982132
	111.685	102.426		206.772	135.449		0.150888	0.0475661		0.899575	0.98122
	110.899	102.387		206.468	134.91		0.149814	0.0475626		0.898803	0.979857
	110.852	101.952		206.178	128.798		0.14898	0.0471659		0.898067	0.96486
	110.675	101.943		205.154	126.417		0.148351	0.0464488		0.895466	0.960654
	110.507	101.886		205.109	126.276		0.148008	0.0456531		0.895354	0.960405
	110.317	101.467		204.62	124.898		0.147891	0.0454167		0.89411	0.95797
	110.306	101.306		203.742	124.131		0.147091	0.0451555		0.891881	0.956615
	109.841	101.272		203.312	119.817		0.146512	0.0451417		0.890791	0.948994
	109.833	100.918		202.138	119.595		0.146094	0.0447435		0.887809	0.948601
	109.491	100.762		201.865	117.061		0.14538	0.0443597		0.887117	0.944124
	109.334	100.384		201.766	116.987		0.145064	0.0438683		0.886864	0.943993
	109.09	100.231		201.584	115.922		0.144689	0.0436956		0.886404	0.942113
	108.911	99.9375		199.609	109.963		0.144431	0.0436521		0.881387	0.931584
	108.483	99.9364		198.154	106.605		0.144424	0.0433459		0.877694	0.925652
	108.234	99.5753		196.828	100.605		0.144218	0.043344		0.874327	0.915052
	108.169	99.4667		196.44	99.1613		0.143343	0.0433114		0.873341	0.912501
	107.651	99.2824		196.056	97.9832		0.143068	0.0431015		0.872367	0.91042
	107.555	99.2206		195.846	90.7547		0.14295	0.0428486		0.871832	0.879988
	107.325	98.9202		195.381	89.5577		0.142839	0.0427976		0.870653	0.87356
	107.261	98.3425		193.586	89.2741		0.140022	0.0426625		0.866096	0.872037
	107.196	98.2672		192.583	89.1286		0.138039	0.0419116		0.863548	0.871256
	107.085	98.1931		191.747	85.4352		0.136968	0.0411208		0.861425	0.851422
	106.686	98.0236		191.243	84.025		0.136668	0.0410989		0.860145	0.843849
	106.62	97.8435		191.173	82.9073		0.135272	0.0410506		0.859968	0.837847
	106.593	97.7843		191.141	80.65		0.134949	0.0409595		0.859885	0.825725
	106.447	97.7363		190.316	69.0508		0.134691	0.040862		0.857791	0.636293
	106.344	97.1733		190.266	67.5657		0.133264	0.0403268		0.857666	0.591235
	106.121	97.1458		189.944	65.8533		0.132141	0.0400194		0.856847	0.509783
	106.112	97.0608		188.934	65.5069		0.131869	0.0397876		0.854283	0.490237
	106.053	96.8657		188.275	65.3936		0.131194	0.0393236		0.85261	0.483839
	105.915	96.7759		186.764	64.6238		0.130745	0.0390918		0.848773	0.440396
	105.706	96.7422		186.743	60.924		0.130351	0.0389395		0.84872	0
	105.537	96.4054		186.09	59.2017		0.1299	0.0386688		0.847061	0
	105.506	96.2445		185.356	58.8131		0.129825	0.0385677		0.845198	0
	104.976	95.9655		183.988	57.5465		0.128802	0.0379499		0.841723	0
	104.927	95.8544		182.39	53.0999		0.128766	0.0366945		0.837668	0
	104.636	95.8071		181.552	44.1939		0.128265	0.0365966		0.835539	0
	103.84	95.2452		180.409	39.2206		0.12759	0.0363156		0.832636	0
	103.598	95.0518		178.882	33.7753		0.127507	0.0358744		0.82876	0
	102.985	95.0107		178.789	33.2607		0.127004	0.0357475		0.828523	0
	102.783	94.5914		178.56	31.436		0.126908	0.0353913		0.827941	0
	102.345	94.5858		178.553	29.5934		0.124754	0.0353109		0.827924	0
	101.763	94.536		178.322	28.1745		0.124412	0.0352411		0.827338	0
	101.161	94.2491		178.079	27.2732		0.123915	0.0351013		0.826719	0
	101.039	94.0426		176.403	26.9388		0.121518	0.0348236		0.822464	0
	100.658	93.3587		176.369	22.1379		0.12004	0.0348109		0.822378	0
	100.531	93.1809		176.194	19.0254		0.119861	0.0347561		0.821934	0
	100.287	93.062		174.674	17.5441		0.119468	0.0347282		0.816814	0
	99.9824	92.8455		173.031	14.3089		0.119088	0.0345952		0.807758	0
	99.8196	92.6071		171.991	10.8601		0.117397	0.0344604		0.802024	0
	99.4823	92.5773		171.931	8.1171		0.11736	0.0343521		0.801693	0
	98.7327	92.5217		171.676	6.82796		0.117035	0.0342427		0.800286	0
	98.7068	92.2531		171.417	4.06722		0.11653	0.0341897		0.798859	0
	97.9966	92.1257		169.686	1		0.116411	0.0341204		0.789312	0
	97.8579	91.6267		169.216	1		0.116387	0.0339385		0.786725	0
	97.8395	91.5383		168.92	1		0.116054	0.0337687		0.785089	0
	97.5674	91.0388		168.889	1		0.115515	0.0337534		0.78492	0
	97.5138	90.9755		167.875	1		0.115258	0.0336999		0.779333	0
	97.3234	90.9014		164.846	1		0.115238	0.0335247		0.762631	0
	96.8813	90.8037		163.376	1		0.115098	0.0334693		0.754528	0
	96.6288	90.7391		163.346	1		0.114985	0.0334272		0.754365	0
	96.5777	90.5266		163.322	1		0.114354	0.0330769		0.754231	0
	96.214	90.4474		162.468	1		0.114077	0.0330356		0.749524	0
	95.9247	90.3071		161.902	1		0.113272	0.0328584		0.7464	0
	95.4633	90.2987		160.785	1		0.113001	0.0325207		0.740245	0
	95.2928	90.2219		160.196	1		0.112567	0.0324837		0.736997	0
	94.9451	89.9703		158.571	1		0.112416	0.0320289		0.728036	0
	94.4068	89.9564		158.395	1		0.11191	0.0319796		0.727066	0
	94.3743	89.9471		157.577	1		0.111322	0.031892		0.722557	0
	94.1886	89.7732		156.707	1		0.110301	0.0318292		0.717764	0
	94.0863	89.5737		156.508			0.10978	0.0316814		0.716667
	94.0783	89.4356		153.587			0.106472	0.0315025		0.693226
	93.6085	89.3312		150.072			0.106196	0.0313387		0.652107
	93.5631	89.2962		149.607			0.105146	0.0306343		0.646672
	93.2814	89.2222		148.156			0.105114	0.0305924		0.629699
	93.0899	89.2151		146.259			0.10464	0.0305863		0.607519
	92.9971	89.1953		142.038			0.103423	0.0305213		0.544201
	92.8362	89.0557		139.524			0.103142	0.0303977		0.488209
	92.7251	88.8627		134.026			0.100785	0.0303837		0.306335
	92.0634	88.6338		132.983			0.100298	0.0298638		0.258769
	92.0219	88.5556		130.754			0.100085	0.0294313		0
	91.5737	88.5041		128.824			0.0999564	0.0292574		0
	91.2944	88.2199		128.209			0.0999439	0.029097		0
	91.1248	88.1901		124.49			0.09988	0.0289962		0
	90.6541	88.1505		123.349			0.0996228	0.0288193		0
	90.4686	87.643		123.216			0.0994498	0.0286215		0
	90.3828	87.6099		122.697			0.0990747	0.0284706		0
	89.8955	87.6028		121.925			0.0987465	0.0284089		0
	89.3681	87.5663		120.284			0.0985956	0.0282427		0
	88.8362	87.5196		118.555			0.0985111	0.0280536		0
	88.4666	87.2942		108.585			0.0977519	0.0278722		0
	88.4262	87.0522		108.17			0.0975652	0.0278058		0
	88.3257	86.8912		93.7742			0.0975616	0.027623		0
	88.1861	86.8651		91.6977			0.0972593	0.0272827		0
	88.0442	86.7611		90.1988			0.0970392	0.0271788		0
	87.7407	86.6551		89.5737			0.0969646	0.027103		0
	87.6748	86.1653		88.1707			0.0968969	0.0270873		0
	87.6517	86.145		80.1594			0.0967892	0.0269573		0
	87.4647	86.1052		68.6911			0.0966876	0.0269403		0
	87.3011	86.036		65.5946			0.0966637	0.0268674		0
	87.1578	85.9742		64.4783			0.0961089	0.0268108		0
	87.0918	85.6768		64.3112			0.0959572	0.0267322		0
	87.0549	85.6336		62.514			0.0957415	0.0266784		0
	86.8326	85.4982		53.1598			0.0956241	0.0265762		0
	86.7221	85.4418		43.0332			0.0953819	0.0264101		0
	86.64	85.4099		30.1332			0.0945012	0.0262389		0
	86.6384	85.4049		29.3831			0.0941119	0.0261957		0
	86.6283	85.3629		24.3469			0.0926277	0.0260258		0
	86.4084	85.0105		18.5459			0.0923465	0.0260058		0
	86.3456	84.8693		16.7908			0.0922999	0.0258135		0
	86.258	84.8004		10.8583			0.0919137	0.0258019		0
	86.2426	84.6879		1			0.0910661	0.025484		0
	86.241	84.6405		1			0.090941	0.0251959		0
	85.9299	84.4257		1			0.0908717	0.0251007		0
	85.879	84.3378		1			0.0907309	0.0250343		0
	85.8342	84.0667		1			0.0906909	0.0249603		0
	85.4526	83.9999		1			0.0898654	0.0248775		0
	85.4312	83.8274		1			0.0897619	0.0248235		0
	85.3163	83.6118		1			0.0896126	0.0247039		0
	85.2816	83.5459		1			0.0883136	0.0245672		0
	85.0466	83.5226		1			0.0880702	0.0241166		0
	84.8719	83.5003		1			0.0878015	0.0240975		0
	84.4686	83.3832		1			0.0872547	0.0238901		0
	84.4399	83.3159		1			0.087239	0.0238817		0
	84.3446	83.2338					0.0868319	0.0236572
	84.2047	83.004					0.0862866	0.0235439
	84.1896	82.7368					0.0856253	0.0233544
	83.9098	82.605					0.0848961	0.0233093
	83.7315	82.5777					0.0840473	0.023141
	83.6745	82.5307					0.0839985	0.0231191
	83.6429	82.3501					0.0832388	0.0231106
	83.5787	82.1596					0.0828626	0.0230432
	83.5604	82.156					0.0825053	0.0227591
	83.5156	81.8872					0.0817579	0.0227464
	82.8845	81.682					0.081451	0.0224163
	82.6377	81.6027					0.0812534	0.0223816
	82.355	81.3277					0.0805095	0.0222538
	82.2303	81.2497					0.0799129	0.0220688
	81.9761	81.1026					0.0795465	0.0218849
	81.787	81.0694					0.0792341	0.0217601
	81.628	80.7934					0.0791928	0.0217354
	81.5325	80.7497					0.0788082	0.021635
	81.524	80.7363					0.078764	0.021619
	81.2136	80.5358					0.0785012	0.0214643
	80.9259	80.2409					0.0783774	0.0212884
	80.87	80.0549					0.0783325	0.0212159
	80.8105	80.0067					0.0782037	0.0211063
	80.7262	80.0017					0.077306	0.0210921
	80.4466	80					0.077288	0.0208559
	80.4274	79.8157					0.0768466	0.0208483
	80.0833	79.6165					0.0766189	0.0207988
	79.9369	79.5569					0.0760368	0.0207275
	79.8406	79.4791					0.075612	0.0206972
	79.7593	79.4283					0.0754785	0.0206862
	79.6866	79.3418					0.0753658	0.02045
	79.4861	79.2552					0.0752263	0.0203632
	79.1158	79.1009					0.075135	0.0201986
	78.9717	79.0858					0.0751017	0.0201951
	78.4801	79.0468					0.0750381	0.0198687
	78.1486	79.0184					0.0749594	0.0197255
	78.1284	78.7992					0.0748029	0.019706
	77.8924	78.7057					0.0747557	0.0196816
	77.8833	78.5555					0.0741316	0.0196686
	77.7062	78.3535					0.0739671	0.019579
	77.6428	78.1625					0.073792	0.0194147
	77.5579	78.1131					0.0733224	0.0193865
	77.1913	78.0732					0.0729121	0.0191219
	77.0053	78.0335					0.0728562	0.0191187
	76.9731	77.8252					0.0726836	0.0188658
	76.8906	77.6991					0.0725824	0.0187015
	76.8581	77.6226					0.0718622	0.0186848
	76.7822	77.5252					0.0716498	0.0185239
	76.6318	77.3483					0.0714107	0.0183575
	76.5678	77.3266					0.0709078	0.0182071
	76.5473	77.2297					0.0706057	0.0182044
	76.461	77.1055					0.0703684	0.0181923
	76.4574	76.9197					0.0702384	0.0181915
	76.379	76.7898					0.069952	0.0181702
	76.2317	76.7597					0.0691191	0.018162
	76.1158	76.7377					0.0688426	0.0181549
	76.0671	76.4642					0.0687594	0.0180593
	76.0275	76.4575					0.0685972	0.0179874
	76.0035	76.4516					0.0679618	0.0177782
	75.9487	76.4394					0.067481	0.0176489
	75.9267	76.433					0.0673416	0.0175981
	75.8327	76.195					0.0672545	0.0174385
	75.6248	76.1873					0.0669698	0.0174179
	75.576	76.1372					0.066903	0.0172862
	75.4428	76.0459					0.0668512	0.0172765
	75.4069	76.0164					0.0661777	0.0172476
	74.873	75.9332					0.0659218	0.0172199
	74.8413	75.9152					0.0655946	0.0172054
	74.8003	75.8761					0.0654201	0.0170977
	74.5485	75.7896					0.0651068	0.0170765
	74.1409	75.7529					0.0650537	0.0169111
	74.0141	75.7146					0.0647949	0.0168065
	73.9944	75.6763					0.064706	0.0167685
	73.6793	75.4884					0.0643994	0.0167531
	73.5582	75.452					0.0643345	0.016729
	73.4625	75.2637					0.0643339	0.0166686
	73.1653	75.2136					0.0640227	0.0166407
	73.1377	75.2069					0.0639054	0.0166268
	73.0157	75.1219					0.0635821	0.0165915
	72.9873	75.1134					0.0635577	0.0165851
	72.8928	75.05					0.0634578	0.0164931
	72.8816	75.023					0.0631697	0.0164773
	72.862	75.0085					0.0629873	0.0163446
	72.8259	74.8348					0.0626339	0.0162419
	72.438	74.7952					0.0622793	0.0162412
	72.1929	74.7606					0.0619898	0.0161363
	72.1649	74.5415					0.0613333	0.0160897
	72.1075	74.4885					0.0610522	0.016057
	71.8269	74.4875					0.0608462	0.015802
	71.6769	74.0715					0.0607034	0.0157647
	71.5451	73.97					0.060638	0.0156466
	71.4666	73.8845					0.0605383	0.0155654
	71.4336	73.864					0.0605163	0.0153789
	71.307	73.8611					0.0604345	0.015368
	71.1475	73.8315					0.0596566	0.0150155
	71.1043	73.818					0.0596518	0.0148216
	71.103	73.7357					0.0594989	0.0146135
	71.059	73.6869					0.0594733	0.014492
	71.0583	73.6725					0.0591445	0.0144844
	70.9382	73.2046					0.0588066	0.0143658
	70.861	73.1208					0.0587649	0.01435
	70.6755	72.9716					0.0586066	0.0143034
	70.506	72.74					0.0585335	0.0141637
	70.4707	72.5909					0.058481	0.0137769
	70.2786	72.5825					0.0579829	0.0137576
	70.2088	72.5118					0.0579726	0.0136205
	70.1632	72.3283					0.0577487	0.0136046
	70.1516	72.3131					0.0575201	0.0135815
	69.8339	72.2892					0.0573656	0.0135184
	69.6592	71.9667					0.057242	0.0132155
	69.5889	71.9537					0.0571897	0.0131509
	69.5421	71.8178					0.0571872	0.0130672
	69.4978	71.5211					0.0569527	0.0130317
	69.4721	71.4734					0.0569163	0.0129068
	69.3911	71.3949					0.0567148	0.0128938
	69.3431	71.3641					0.0566995	0.012809
	69.1856	71.2517					0.0566594	0.0127527
	69.1827	71.208					0.056471	0.0125794
	69.1735	71.1259					0.0563277	0.0125546
	68.9278	71.0353					0.0562629	0.0123737
	68.8176	70.9919					0.0559532	0.0123398
	68.4563	70.975					0.055695	0.0123137
	68.4316	70.8456					0.0556837	0.0122004
	68.4288	70.7877					0.0556451	0.0121085
	68.3954	70.7187					0.0555374	0.0120489
	68.3728	70.6092					0.055362	0.0119998
	68.0737	70.5304					0.0552726	0.0118818
	68.0517	70.463					0.0552712	0.327699
	68.032	70.4545					0.0551385	0.315722
	67.9113	70.4537					0.0550532	0.307143
	67.8761	70.3641					0.0548936	0.300229
	67.8415	70.3406					0.0548556	0.284365
	67.8264	70.2739					0.0547992	0.2577
	67.5859	70.0372					0.0547518	0.253371
	67.4526	69.9973					0.0545122	0.24923
	67.3699	69.8394					0.0544024	0.227943
	67.2796	69.6604					0.0541263	0.209988
	67.2079	69.6392					0.0540085	0.199334
	67.0861	69.5692					0.0538197	0.197082
	66.9423	69.5329					0.0537335	0.190564
	66.9244	69.4055					0.0535567	0.1836
	66.9168	69.4032					0.0534174	0.170849
	66.7882	69.3361					0.0533702	0.170422
	66.7853	69.3281					0.0533279	0.166069
	66.7763	69.1925					0.053099	0.16535
	66.5177	69.1392					0.0528697	0.162214
	66.4767	69.1179					0.0527494	0.161667
	66.4661	69.051					0.0523912	0.158185
	66.4572	68.9165					0.0523503	0.149003
	66.3078	68.8855					0.0522667	0.145543
	66.1628	68.8345					0.0522487	0.137443
	66.1589	68.7474					0.0521786	0.127575
	66.0923	68.7414					0.0519609	0.126617
	65.9833	68.6532					0.0515393	0.121631
	65.9345	68.6456					0.0514504	0.121182
	65.9283	68.5925					0.051346	0.120188
	65.732	68.4387					0.0513433	0.118629
	65.6257	68.4208					0.0511339	0.118478
	65.5966	68.3552					0.051124	0.11547
	65.5674	68.3366					0.0508772	0.114195
	65.5229	68.2584					0.0508393	0.114022
	65.4013	68.2323					0.0508233	0.112957
	65.3608	68.1355					0.0507491	0.110402
	65.1998	68.1162					0.0504093	0.106024
	65.1255	68.0036					0.05031	0.105034
	65.0698	67.843					0.050047	0.105016
	64.9238	67.8407					0.0498826	0.103694
	64.9002	67.8254					0.0497014	0.0999248
	64.8627	67.705					0.0496359	0.0994262
	64.7969	67.6725					0.0495651	0.098819
	64.6713	67.6473					0.0495369	0.0973576
	64.6012	67.5876					0.0494559	0.0966588
	64.5557	67.5822					0.0492936	0.0953266
	64.5431	67.5799					0.0492593	0.0947184
	64.4929	67.5072					0.0488033	0.0945411
	64.4374	67.4939					0.0487607	0.0944747
	64.3616	67.3933					0.0487182	0.0926403
	64.116	67.3246					0.0486842	0.0901764
	64.0866	67.294					0.0486766	0.0869525
	63.9682	67.1739					0.048596	0.0865026
	63.9018	67.1351					0.0485949	0.0845006
	63.7532	67.1154					0.0485912	0.0816072
	63.6375	67.0671					0.0485339	0.0806323
	63.4319	67.0588					0.04833	0.080379
	63.3728	67.0371					0.0481456	0.0795943
	63.3712	66.9125					0.0480967	0.0783137
	63.2673	66.7244					0.0480798	0.0773486
	63.2046	66.689					0.0480745	0.0758459
	63.0985	66.6792					0.0474669	0.0747644
	63.0313	66.6419					0.0470993	0.0746949
	62.9971	66.6356					0.0470833	0.073948
	62.9954	66.548					0.0470491	0.0734846
	62.8614	66.4445					0.0470417	0.0734758
	62.7614	66.3957					0.0469004	0.0725506
	62.687	66.272					0.046556	0.0724319
	62.6772	66.2517					0.0465258	0.0717887
	62.566	66.171					0.0464988	0.0707676
	62.5568	66.0942					0.0464878	0.0702503
	62.5444	66.0659					0.0464787	0.0699006
	62.4561	66.0475					0.0463331	0.0697619
	62.2359	66.0201					0.0462169	0.0693746
	62.1991	66.0174					0.0460283	0.0682785
	62.1232	65.9821					0.045976	0.0675078
	62.0754	65.9815					0.0458695	0.0664539
	62.0114	65.9299					0.0458087	0.0657046
	61.8367	65.8329					0.0457065	0.0644149
	61.8283	65.8173					0.0455045	0.0637922
	61.6346	65.776					0.0452328	0.0635708
	61.5144	65.7729					0.045209	0.0634892
	61.4252	65.7346					0.0451972	0.0632109
	61.3719	65.6745					0.0451758	0.0628314
	61.3458	65.6241					0.0447314	0.0609366
	61.2922	65.6175					0.0445082	0.0601876
	61.2911	65.5761					0.0444427	0.0600022
	61.2083	65.5315					0.0443615	0.0595185
	61.1262	65.5141					0.0442453	0.0593165
	60.9717	65.4002					0.0439862	0.0592356
	60.8613	65.3942					0.0439677	0.0579652
	60.8509	65.386					0.0439382	0.0579053
	60.8337	65.3847					0.0438885	0.0577725
	60.3609	65.3552					0.043759	0.0567533
	60.3484	65.3274					0.043654	0.056644
	60.3243	65.3066					0.0434917	0.0566031
	60.3117	65.2597					0.0433945	0.056581
	60.2384	65.2285					0.0433644	0.055795
	60.2215	65.0454					0.0431229	0.0557935
	60.1971	65.0363					0.0431177	0.0550166
	60.0199	65.0209					0.0430882	0.053754
	59.9572	65.0201					0.0430648	0.0525667
	59.9514	64.9542					0.0429912	0.0520616
	59.8679	64.9451					0.0426917	0.0518454
	59.7203	64.9185					0.0426374	0.0514157
	59.6771	64.8481					0.0425633	0.0513467
	59.6278	64.7958					0.0425245	0.0512334
	59.3227	64.7899					0.0423327	0.0510271
	59.2906	64.748					0.0423265	0.0506296
	59.2471	64.7326					0.0422494	0.0498849
	59.1778	64.6943					0.0418324	0.0497575
	59.1229	64.4724					0.0418015	0.0496293
	59.109	64.4292					0.0417671	0.0481063
	58.9653	64.414					0.041594	0.0477215
	58.8377	64.2429					0.0414478	0.0474782
	58.8206	64.1979					0.0413164	0.047059
	58.8188	63.9877					0.0412653	0.0466409
	58.7858	63.9597					0.0410508	0.0464597
	58.693	63.9383					0.0410018	0.0460507
	58.6309	63.7753					0.0408105	0.045972
	58.4978	63.7321					0.040724	0.04588
	58.48	63.639					0.040662	0.0457809
	58.4793	63.554					0.0405346	0.0454908
	58.448	63.5216					0.0403265	0.0453278
	58.4424	63.4233					0.0403231	0.0446597
	58.329	63.3281					0.0402089	0.0446095
	58.2645	63.2531					0.0401883	0.0446011
	58.2604	63.1933					0.0400852	0.0442791
	58.2514	63.1295					0.0399734	0.0441135
	58.1851	63.0888					0.0392873	0.0438383
	58.0931	63.0838					0.039172	0.0437267
	58.0879	63.0142					0.0388837	0.0436572
	57.9963	62.9353					0.0386826	0.0434528
	57.9689	62.8787					0.0386026	0.0433183
	57.917	62.6921					0.0383741	0.0432515
	57.8707	62.6382					0.0382203	0.0428596
	57.7562	62.5625					0.038133	0.0427294
	57.7406	62.5112					0.0380883	0.0424888
	57.6089	62.3598					0.0380229	0.0424768
	57.4315	62.3304					0.0380184	0.042162
	57.4089	62.2714					0.0378381	0.0410488
	57.3818	62.2021					0.0377444	0.0405134
	57.3787	62.1916					0.0377394	0.0402659
	57.303	62.173					0.037656	0.039961
	57.2367	62.1579					0.0376197	0.0399547
	57.1364	62.1452					0.0376054	0.0397661
	57.0517	62.0909					0.037478	0.0394581
	56.9722	62.0192					0.0371659	0.0392298
	56.8924	61.8835					0.0371448	0.0390023
	56.8547	61.8473					0.0366111	0.0384429
	56.7604	61.8189					0.0365888	0.0383977
	56.6984	61.8184					0.0365676	0.0383617
	56.5329	61.7865					0.0364539	0.0383094
	56.4843	61.7764					0.0362961	0.0379922
	56.4151	61.5979					0.036109	0.0379612
	56.3573	61.5737					0.0359845	0.0377964
	56.3344	61.5211					0.0359707	0.0377953
	56.0304	61.496					0.0359706	0.03773
	55.86	61.4574					0.0357928	0.0373441
	55.776	61.3629					0.0355443	0.0369964
	55.6933	61.362					0.0354971	0.0368639
	55.4794	61.3192					0.0352258	0.0366869
	55.2472	61.3092					0.0351722	0.0364197
	55.1318	61.3057					0.0351432	0.0363494
	55.1226	61.2979					0.0350875	0.0362149
	55.069	61.2849					0.0350606	0.0361467
	55.0577	61.2723					0.0350383	0.0359779
	55.0474	61.2266					0.0349208	0.0358672
	55.0277	61.2244					0.034767	0.0354813
	54.9819	61.2225					0.034739	0.0354264
	54.9806	60.996					0.0345901	0.035399
	54.8165	60.9697					0.0345882	0.0349423
	54.731	60.968					0.0345678	0.0347941
	54.6983	60.8645					0.0343314	0.0345525
	54.4443	60.8565					0.0343165	0.0342845
	54.3977	60.8146					0.0342723	0.034227
	54.3908	60.7124					0.0340583	0.0339682
	54.3886	60.604					0.0339833	0.0339081
	54.3378	60.5067					0.0339701	0.0338305
	54.0454	60.4589					0.0338717	0.0337376
	53.9926	60.2895					0.0338624	0.0336407
	53.9859	60.2391					0.0338563	0.033616
	53.8958	60.2235					0.0338447	0.0334454
	53.8756	60.1812					0.0337173	0.0334419
	53.8586	60.103					0.033598	0.0332727
	53.8433	60.0701					0.0335263	0.0331678
	53.8385	60.0344					0.0334298	0.0331328
	53.8295	60.0242					0.0334272	0.0330082
	53.7223	60.0137					0.0333204	0.0328659
	53.7123	60.002					0.0332977	0.0323663
	53.6597	59.9885					0.0332893	0.0322253
	53.5501	59.9866					0.0331234	0.0321626
	53.5112	59.9485					0.0330733	0.0320673
	53.492	59.874					0.0330668	0.0320627
	53.1347	59.8367					0.0327754	0.0319488
	53.1298	59.8337					0.0327657	0.0318416
	53.0691	59.7824					0.0327487	0.0318044
	52.95	59.7821					0.0326969	0.031439
	52.9124	59.7762					0.0326802	0.0314353
	52.7733	59.7053					0.0326553	0.0312349
	52.7684	59.6839					0.0325815	0.0311882
	52.6368	59.6621					0.032564	0.0311713
	52.5867	59.6531					0.0325171	0.0310124
	52.4558	59.6369					0.0324294	0.0309369
	52.449	59.477					0.0323005	0.0303591
	52.4279	59.461					0.0322958	0.0301838
	52.3905	59.4607					0.0322507	0.0301261
	52.3468	59.4453					0.0321519	0.0300256
	52.2535	59.4396					0.0320069	0.0297223
	52.2532	59.4246					0.0319882	0.0296485
	52.1815	59.415					0.0319404	0.0295867
	52.1575	59.392					0.0319283	0.0295703
	52.097	59.3906					0.0318366	0.029315
	52.0824	59.3462					0.0315998	0.0290545
	52.0736	59.3432					0.031556	0.0290191
	52.0479	59.3325					0.0314929	0.0288922
	51.9953	59.3256					0.0312067	0.0288195
	51.9109	59.2799					0.0311253	0.0287686
	51.9033	59.1364					0.0310671	0.0287097
	51.7129	59.039					0.0309952	0.0285834
	51.6389	59.009					0.0308035	0.0285826
	51.5628	58.9069					0.0306375	0.0285523
	51.5234	58.9035					0.030616	0.0282774
	51.4623	58.8842					0.0304878	0.0282214
	51.4123	58.8094					0.0304692	0.0281141
	51.336	58.7801					0.0304182	0.0280107
	51.295	58.694					0.0303942	0.0278812
	51.2883	58.6801					0.0303218	0.0276363
	51.2649	58.665					0.0303057	0.027532
	51.2499	58.6398					0.030139	0.0273805
	51.2261	58.5978					0.0300089	0.0272965
	51.1545	58.5945					0.0298131	0.0272318
	51.0811	58.5692					0.0297917	0.0271279
	51.0592	58.5563					0.0296789	0.0271256
	50.9091	58.5275					0.0296713	0.0271247
	50.877	58.5186					0.029669	0.0269709
	50.8584	58.4691					0.0296609	0.0267915
	50.823	58.4597					0.0296384	0.0267319
	50.8099	58.4587					0.029635	0.0266403
	50.8098	58.4584					0.0296134	0.026381
	50.7964	58.4529					0.029518	0.0263398
	50.7767	58.4405					0.0293981	0.0262785
	50.6717	58.4366					0.0292372	0.0262374
	50.644	58.4229					0.0291533	0.026222
	50.6235	58.404					0.0291322	0.0261339
	50.6059	58.2954					0.0291103	0.0260252
	50.5946	58.2589					0.0290968	0.0257442
	50.4965	58.2049					0.0290753	0.025714
	50.4583	58.1835					0.0290604	0.0256344
	50.4444	58.1322					0.0288768	0.0256001
	50.4345	58.1249					0.0288375	0.0254398
	50.3537	58.1206					0.0288271	0.0253402
	50.3202	58.0904					0.0287586	0.0252671
	50.3181	58.0866					0.0287167	0.0252277
	50.2626	58.0804					0.028712	0.025225
	50.2591	58.0659					0.0284659	0.0251067
	50.2295	57.999					0.0282963	0.0249934
	50.2204	57.9863					0.0282603	0.0246386
	50.1528	57.98					0.0281935	0.0245938
	50.013	57.9536					0.0281158	0.0245937
	49.9815	57.9033					0.0280758	0.0245214
	49.8983	57.8821					0.0280571	0.0242257
	49.879	57.797					0.0279689	0.0242062
	49.7614	57.7409					0.027928	0.0241377
	49.7047	57.7355					0.0278725	0.0241072
	49.6856	57.7325					0.0278363	0.0237988
	49.6179	57.7047					0.0277833	0.0237965
	49.484	57.649					0.0276532	0.023675
	49.436	57.5868					0.0275627	0.0235777
	49.3933	57.5439					0.0275266	0.0235652
	49.3639	57.4963					0.0275231	0.0235109
	49.2882	57.4885					0.0275146	0.0235012
	49.2705	57.4659					0.0274042	0.0234657
	49.2358	57.3581					0.0272804	0.0231793
	49.2074	57.3194					0.0272783	0.0231764
	49.1499	57.282					0.0272149	0.0230544
	48.9953	57.2348					0.0271904	0.0230434
	48.8441	57.219					0.0271634	0.0229301
	48.8328	57.2161					0.0270397	0.0228934
	48.687	57.1233					0.0268722	0.022883
	48.5725	57.1099					0.0268139	0.0228717
	48.5591	57.0661					0.0266779	0.0226295
	48.4489	56.9458					0.0266173	0.0225276
	48.4457	56.9416					0.0265023	0.0224022
	48.3232	56.9307					0.026472	0.022387
	48.2574	56.8974					0.0264235	0.0223724
	48.2463	56.873					0.0263743	0.0222997
	48.176	56.8659					0.0263501	0.0222587
	48.164	56.8345					0.0262687	0.0222489
	48.1627	56.7996					0.0262492	0.0222111
	48.1422	56.767					0.0261611	0.0221993
	48.092	56.7447					0.0261535	0.021874
	48.0547	56.6761					0.0259847	0.02184
	48.0434	56.6211					0.0259653	0.0218172
	47.9323	56.6203					0.0258866	0.0214584
	47.9142	56.6057					0.0258695	0.0214155
	47.9032	56.5374					0.0258565	0.0211732
	47.8322	56.5347					0.0257423	0.0211154
	47.7201	56.5334					0.0256932	0.0210941
	47.7109	56.4914					0.0256709	0.0208983
	47.515	56.4332					0.0256638	0.0208827
	47.4756	56.4046					0.0255734	0.0208637
	47.4529	56.3955					0.0255642	0.0208275
	47.4227	56.3387					0.0255012	0.0207884
	47.3811	56.3059					0.0254194	0.0207779
	47.3588	56.2567					0.0253891	0.0207553
	47.3052	56.2452					0.0253855	0.0206464
	47.1783	56.1811					0.025362	0.0205698
	47.1735	56.0188					0.0253238	0.0205316
	47.1615	56.0035					0.0253137	0.0205098
	47.1274	55.9826					0.0252847	0.0204934
	47.1221	55.9793					0.0252531	0.0203725
	47.107	55.9362					0.0252165	0.0202037
	47.0972	55.8011					0.0251611	0.0201891
	47.0406	55.7659					0.0250684	0.0201414
	46.8571	55.7595					0.0250441	0.0200811
	46.8129	55.7498					0.0248296	0.0200498
	46.7946	55.7445					0.0248262	0.0200381
	46.6193	55.7218					0.0247667	0.0199512
	46.4388	55.6925					0.0247476	0.0199482
	46.3991	55.6027					0.0246802	0.0199112
	46.3868	55.6018					0.0246164	0.0198577
	46.3508	55.5905					0.0245468	0.0198093
	46.3013	55.5895					0.0244991	0.0197668
	46.2863	55.5351					0.0244274	0.0196459
	46.1805	55.5287					0.0243524	0.0196435
	46.078	55.4989					0.0243349	0.0194527
	45.8878	55.4208					0.0242725	0.0193913
	45.7714	55.4189					0.0241591	0.0191249
	45.6673	55.4004					0.0241128	0.0190903
	45.6503	55.3885					0.0237267	0.0190751
	45.6298	55.3595					0.0236102	0.0187669
	45.4713	55.2286					0.0235251	0.0187607
	45.4649	55.2105					0.0235165	0.0187289
	45.4616	55.1964					0.0234859	0.0186155
	45.4587	55.1567					0.0234059	0.018592
	45.3928	55.0809					0.0233421	0.0185242
	45.3544	55.0379					0.0232715	0.0184662
	45.2896	55.0157					0.0232633	0.0184262
	45.2563	54.8571					0.0232306	0.0184218
	45.1813	54.8048					0.0232095	0.0182955
	45.1632	54.8025					0.023182	0.0182536
	45.1181	54.7253					0.0231351	0.0181913
	45.1158	54.7148					0.0231351	0.0181663
	45.0992	54.7135					0.0231247	0.0181155
	45.0171	54.659					0.0230856	0.0180827
	44.889	54.6564					0.0229316	0.018075
	44.8086	54.4373					0.0228435	0.0179916
	44.7413	54.3699					0.0228152	0.0179023
	44.6607	54.3564					0.0227261	0.0178771
	44.6564	54.3134					0.0226521	0.0178357
	44.6008	54.2983					0.0226279	0.017812
	44.5423	54.2725					0.022479	0.0177419
	44.4714	54.2483					0.022428	0.0176635
	44.4588	54.0641					0.0223031	0.017606
	44.4297	54.0088					0.0222594	0.0175441
	44.3716	53.9708					0.0222551	0.0175345
	44.356	53.8474					0.0222544	0.0174808
	44.2373	53.8433					0.0222401	0.0174749
	44.1569	53.8241					0.0220917	0.0174714
	43.9563	53.8056					0.022043	0.0174409
	43.8628	53.7914					0.0220042	0.0173802
	43.8475	53.7889					0.0219626	0.0173275
	43.6775	53.7601					0.0218254	0.0172634
	43.6138	53.734					0.0218106	0.0172474
	43.5287	53.674					0.0217809	0.017217
	43.5097	53.6066					0.0217665	0.0171943
	43.4116	53.5853					0.0217413	0.0171917
	43.3737	53.5594					0.0216951	0.0170689
	43.2709	53.528					0.0215302	0.0170576
	43.2677	53.5046					0.0215276	0.0169452
	43.242	53.3872					0.0214842	0.0169067
	43.1812	53.3864					0.0213488	0.0168057
	43.0635	53.3696					0.0211549	0.0164488
	42.9764	53.3583					0.0210686	0.0163946
	42.9592	53.2684					0.0210513	0.016347
	42.9186	53.267					0.0210273	0.0163418
	42.9089	53.2204					0.0208986	0.0163328
	42.6929	53.2031					0.0208831	0.0162306
	42.4704	53.172					0.0207846	0.0162299
	42.4567	53.1092					0.0207473	0.0161146
	42.4458	53.1015					0.0207383	0.0160663
	42.4361	53.051					0.0207192	0.0160532
	42.4139	53.0491					0.0207077	0.0160303
	42.3503	53.049					0.0206406	0.0159576
	42.3171	53.0382					0.0206126	0.0159313
	42.2846	52.9484					0.0205905	0.0158931
	42.2816	52.9482					0.0205234	0.0158766
	42.1623	52.8512					0.0204553	0.0158374
	42.0021	52.8449					0.0204406	0.0157837
	41.9896	52.7851					0.0204364	0.0157704
	41.9709	52.7683					0.0202188	0.0156496
	41.9027	52.7601					0.0201185	0.0155752
	41.8955	52.7482					0.0200905	0.0155564
	41.8787	52.733					0.020058	0.0155533
	41.6196	52.7292					0.0199856	0.015502
	41.5644	52.71					0.0199818	0.015488
	41.5611	52.6879					0.0199203	0.0154836
	41.534	52.6287					0.0198796	0.0154717
	41.5203	52.6052					0.019779	0.0153564
	41.3529	52.5648					0.0197272	0.0152475
	41.1327	52.4978					0.0196528	0.015209
	41.0535	52.4864					0.0194052	0.0151205
	40.8608	52.4209					0.0194029	0.0151033
	40.8517	52.4113					0.0193589	0.0150964
	40.7817	52.3988					0.019263	0.0150528
	40.7585	52.3826					0.0192462	0.0150021
	40.6847	52.3772					0.0191754	0.014986
	40.6821	52.3702					0.0190579	0.0149518
	40.6764	52.3492					0.0190227	0.0148717
	40.6321	52.2549					0.0189668	0.0148714
	40.5856	52.2493					0.0188812	0.0148547
	40.5092	52.1749					0.0188483	0.0148469
	40.4914	52.1477					0.0187203	0.0147816
	40.4148	52.1132					0.018681	0.0147251
	40.3982	52.0942					0.0186595	0.0147169
	40.3752	52.066					0.0185791	0.0147104
	40.3733	52.0308					0.0185573	0.014703
	40.3326	52.014					0.0185157	0.0146579
	40.1887	52.0118					0.0185039	0.0146256
	40.1876	52.0109					0.0184891	0.0146252
	40.1695	51.9833					0.0184617	0.0145018
	40.1144	51.9801					0.0183745	0.0144849
	40.1061	51.9677					0.0182563	0.0144721
	40.0974	51.9432					0.018168	0.0143901
	40.0277	51.8907					0.0181551	0.0143545
	40.003	51.8797					0.0180526	0.0143337
	40.001	51.8636					0.0180407	0.0143173
	39.9484	51.8448					0.0179853	0.0142485
	39.8342	51.7526					0.0179677	0.0141813
	39.8091	51.6913					0.0179395	0.014066
	39.805	51.6515					0.0179119	0.0140362
	39.6903	51.6511					0.0179094	0.0139965
	39.6295	51.6339					0.0178083	0.0139952
	39.5781	51.6235					0.0176624	0.0138769
	39.3002	51.6118					0.0175691	0.0138548
	39.2303	51.576					0.0175371	0.013771
	39.1357	51.571					0.017352	0.0136187
	39.0399	51.5529					0.0173031	0.0136098
	38.9145	51.5476					0.0172691	0.0133379
	38.7897	51.5457					0.0171811	0.0133265
	38.7511	51.4373					0.0171299	0.0131315
	38.6467	51.3949					0.0170476	0.0130711
	38.6309	51.3626					0.0168251	0.0130652
	38.5599	51.3103					0.0166402	0.0130576
	38.5235	51.2948					0.0165732	0.0130174
	38.3801	51.2549					0.0164991	0.0129102
	38.3484	51.2351					0.016437	0.0128806
	38.3283	51.2053					0.0164225	0.0128762
	38.1004	51.1953					0.016197	0.0127572
	38.0864	51.1553					0.0161774	0.0125022
	37.9345	51.1404					0.0161766	0.0124384
	37.892	51.0937					0.016162	0.0123129
	37.8544	51.0775					0.0161176	0.0122372
	37.6261	51.0619					0.0160479	0.0122318
	37.5698	51.0547					0.0158929	0.0121278
	37.5352	51.0545					0.0158676	0.0120316
	37.5219	51.0195					0.0158394	0.0120221
	37.416	50.9659					0.0157781	0.0120083
	37.4102	50.9487					0.0157296	0.0119528
	37.4005	50.9252					0.0156888	0.0119418
	37.328	50.8938					0.0156275	0.0119416
	37.2971	50.8198					0.0155179	0.0118917
	37.2937	50.8079					0.0155107	0.0118792
	37.2778	50.7043					0.0154524	0.0118008
	37.2174	50.6735					0.0152644	0.0117804
	37.0619	50.6637					0.0151663	0.011762
	36.9877	50.6569					0.0150671	0.0116904
	36.8789	50.6439					0.0149964	0.011685
	36.8717	50.635					0.0149887	0.0116678
	36.7951	50.6327					0.014958	0.0116565
	36.7855	50.6204					0.014922	0.0116
	36.7102	50.5657					0.0148926	0.0115702
	36.6693	50.5319					0.0148627	0.0114599
	36.6532	50.5121					0.014733	0.0114164
	36.5862	50.4073					0.0147247	0.0113377
	36.522	50.3739					0.0146278	0.0113245
	36.5149	50.2849					0.01452	0.0113238
	36.5033	50.2804					0.0144515	0.0111602
	36.3615	50.2754					0.0143502	0.0110814
	35.988	50.2438					0.0141349	0.0110585
	35.9166	50.2418					0.0140149	0.010943
	35.7201	50.203					0.0140075	0.0109411
	35.6929	50.1731					0.0139872	0.0109408
	35.5526	50.1639					0.0139533	0.0109383
	35.4689	50.1613					0.0139301	0.010927
	35.4442	50.1286					0.0139276	0.0107877
	35.366	50.1239					0.0139156	0.0107455
	35.1703	50.1131					0.0138706	0.0106743
	35.1575	50.0438					0.0137548	0.0106487
	35.1553	50.0184					0.0136996	0.0106258
	35.0825	50.0078					0.0136646	0.0105149
	35.0731	49.9582					0.0136137	0.0105113
	34.9384	49.9558					0.0135571	0.0104941
	34.8821	49.9551					0.01355	0.010434
	34.8165	49.9472					0.0135098	0.0102795
	34.6944	49.9448					0.0134946	0.0102142
	34.6663	49.931					0.0134527	0.010194
	34.6496	49.9059					0.013433	0.0101901
	34.6212	49.8849					0.0134034	0.0101861
	34.5596	49.8668					0.0134033	0.0101382
	34.5589	49.7611					0.0133604	0.0100728
	34.5483	49.7374					0.0133564	0.0100458
	34.3884	49.7106					0.0133512	0.0100006
	34.2639	49.6978					0.0132194	0.00993832
	34.2543	49.6444					0.0131475	0.00992448
	34.1073	49.6409					0.0129681	0.00978684
	33.9892	49.6237					0.012948	0.0097305
	33.9885	49.6193					0.0129167	0.00972788
	33.9354	49.607					0.0128322	0.00951927
	33.8996	49.5887					0.0127756	0.00944782
	33.8092	49.5762					0.0127561	0.00941108
	33.6449	49.5332					0.0126963	0.00939587
	33.5958	49.5312					0.0126559	0.00935558
	33.562	49.5312					0.0125597	0.00917005
	33.406	49.4585					0.0124863	0.00916792
	33.3866	49.371					0.0124255	0.00912574
	33.3028	49.2584					0.0123848	0.323683
	33.1526	49.2263					0.0123758	0.323601
	33.1276	49.2137					0.0123164	0.292007
	33.0063	49.1952					0.0122219	0.284881
	32.9999	49.177					0.0121824	0.256347
	32.9205	49.1601					0.0120692	0.242037
	32.823	49.1434					0.012032	0.227261
	32.8127	49.1403					0.0119574	0.208956
	32.772	49.1385					0.0119501	0.198497
	32.6563	49.1345					0.0118396	0.18997
	32.6271	49.1229					0.0115051	0.182791
	32.4883	49.0972					0.0114506	0.171955
	32.4203	49.0957					0.0114437	0.170509
	32.283	49.0865					0.0113326	0.157492
	32.2474	49.071					0.0112996	0.155715
	32.1958	49.055					0.0111031	0.154053
	32.1135	49.04					0.0110031	0.153361
	32.1002	49.0282					0.0109864	0.1496
	32.0257	48.9872					0.0109061	0.146601
	31.9447	48.976					0.0108493	0.14604
	31.9153	48.9398					0.0107851	0.145059
	31.7739	48.9212					0.0107516	0.132493
	31.7196	48.9175					0.0106757	0.131533
	31.5538	48.8502					0.0106566	0.127949
	31.3865	48.8465					0.0105661	0.125722
	31.3595	48.7261					0.0105218	0.125205
	31.1588	48.7237					0.0103234	0.123961
	31.1261	48.6319					0.0103149	0.123067
	31.1211	48.6257					0.0102151	0.119812
	31.0504	48.603					0.0101962	0.115096
	30.9745	48.5995					0.010106	0.114699
	30.913	48.598					0.0100715	0.112908
	30.8272	48.5973					0.00971817	0.110433
	30.7354	48.5565					0.00960344	0.109503
	30.6515	48.4997					0.00956529	0.109213
	30.6025	48.4869					0.00951222	0.106481
	30.5185	48.4848					0.00945559	0.106257
	30.4461	48.4632					0.00932247	0.105942
	30.243	48.4312					0.00927823	0.103624
	30.2118	48.4212					0.00915473	0.102892
		48.4005						0.101481
		48.3847						0.100883
		48.3044						0.10088
		48.2878						0.100145
		48.2802						0.0975059
		48.2663						0.0964451
		48.2406						0.0934961
		48.2046						0.0929499
		48.1807						0.0915469
		48.1689						0.0910925
		48.0892						0.0902831
		48.0862						0.0902724
		48.0624						0.0892293
		48.0379						0.0879248
		48.015						0.0875873
		47.9832						0.087362
		47.9597						0.0864464
		47.9484						0.0863418
		47.9309						0.0858368
		47.9258						0.085598
		47.9142						0.0835734
		47.848						0.0834562
		47.8451						0.0830194
		47.8324						0.0826278
		47.8306						0.0822244
		47.8302						0.081247
		47.7923						0.0804426
		47.7816						0.0802447
		47.7697						0.0791815
		47.7022						0.0790408
		47.6547						0.0789481
		47.5775						0.078438
		47.5735						0.0783845
		47.5387						0.0774075
		47.5327						0.077336
		47.5167						0.0767879
		47.4504						0.0763594
		47.4391						0.0756591
		47.4136						0.0748
		47.4099						0.0721571
		47.384						0.0716383
		47.3624						0.0710613
		47.278						0.0704015
		47.262						0.0702898
		47.2467						0.0689256
		47.2338						0.0679608
		47.224						0.0671677
		47.17						0.0652835
		47.1567						0.0645013
		47.1361						0.0641139
		47.1267						0.0636961
		47.1172						0.06335
		47.1164						0.0629394
		47.0988						0.0628768
		47.0769						0.0620928
		47.0764						0.0613281
		47.0661						0.0612654
		47.0639						0.0607382
		47.0203						0.0601537
		46.9905						0.0598082
		46.9774						0.0588012
		46.977						0.0583959
		46.9684						0.0583839
		46.9141						0.0576575
		46.9097						0.057256
		46.8998						0.0567404
		46.8996						0.056258
		46.8583						0.0548539
		46.7834						0.0547895
		46.7186						0.0546667
		46.7044						0.054594
		46.6823						0.0545726
		46.658						0.0529612
		46.6271						0.0525889
		46.5751						0.0509642
		46.5303						0.0508462
		46.4955						0.0506538
		46.4713						0.0503614
		46.4359						0.0501064
		46.4302						0.0499941
		46.4167						0.049886
		46.3772						0.0487325
		46.3607						0.0485831
		46.3284						0.0476074
		46.3188						0.0458905
		46.3145						0.0457627
		46.2736						0.0456258
		46.264						0.0455324
		46.2506						0.0452486
		46.2274						0.0451832
		46.1398						0.0451425
		46.1253						0.0449742
		46.063						0.044673
		46.0212						0.0443445
		46.0146						0.0439786
		45.9678						0.0437773
		45.9657						0.0435284
		45.9472						0.0435077
		45.9031						0.0434488
		45.9011						0.0431879
		45.8799						0.043106
		45.8486						0.0429476
		45.8271						0.0428962
		45.8133						0.0427705
		45.8127						0.0424556
		45.7713						0.0423692
		45.6703						0.0423225
		45.667						0.0420995
		45.65						0.0420794
		45.6292						0.0417404
		45.6151						0.0414425
		45.5897						0.0413843
		45.547						0.0411126
		45.5355						0.0410764
		45.5225						0.040839
		45.5108						0.0396943
		45.492						0.0393899
		45.4851						0.0388048
		45.3914						0.0387858
		45.366						0.0386123
		45.3377						0.0383623
		45.3203						0.0377424
		45.3073						0.037716
		45.2952						0.0377
		45.2653						0.0376845
		45.2413						0.0376229
		45.2233						0.0371728
		45.2196						0.0371215
		45.2131						0.0364808
		45.1792						0.0364008
		45.1529						0.0361593
		45.1428						0.0361138
		45.092						0.035933
		45.09						0.0358675
		45.0867						0.03586
		45.0698						0.0357491
		44.9032						0.0355007
		44.8989						0.0354559
		44.887						0.0354379
		44.8645						0.0353442
		44.8417						0.0353406
		44.8341						0.0353195
		44.8006						0.034978
		44.7671						0.0348211
		44.7322						0.0346708
		44.7192						0.0344553
		44.7008						0.0344064
		44.6778						0.0343724
		44.6222						0.0343619
		44.6189						0.0342914
		44.6152						0.03427
		44.6109						0.0339932
		44.5966						0.0338946
		44.579						0.0338476
		44.5784						0.0334096
		44.5776						0.033223
		44.5498						0.0328477
		44.5267						0.0326717
		44.5178						0.0325289
		44.5032						0.0324422
		44.4792						0.0323037
		44.476						0.0321617
		44.4679						0.0320642
		44.4636						0.032015
		44.4169						0.0319164
		44.4159						0.0317356
		44.4023						0.0314626
		44.3472						0.0313868
		44.3471						0.0311773
		44.3357						0.0307733
		44.3288						0.030741
		44.323						0.0305752
		44.2807						0.0305595
		44.2802						0.0304313
		44.2775						0.0303838
		44.219						0.0300386
		44.1743						0.0299628
		44.12						0.0296338
		44.1158						0.0295421
		44.0856						0.0295157
		44.0853						0.0290798
		44.0623						0.0290753
		44.0521						0.0290164
		44.0335						0.0287965
		43.9929						0.0285645
		43.9677						0.0284544
		43.908						0.0284046
		43.9031						0.0283527
		43.8148						0.0282235
		43.8098						0.028114
		43.7164						0.0279226
		43.6902						0.0279013
		43.6808						0.0278608
		43.6508						0.0277498
		43.6472						0.0277071
		43.6335						0.0271455
		43.63						0.0270925
		43.6129						0.0270795
		43.5763						0.0269877
		43.5712						0.0269513
		43.5439						0.0267497
		43.4968						0.0266717
		43.4423						0.026397
		43.4347						0.0262887
		43.4302						0.0261574
		43.4253						0.0260429
		43.3937						0.0259691
		43.376						0.0258813
		43.3474						0.0257272
		43.3095						0.0257026
		43.2802						0.0256901
		43.2731						0.0253498
		43.2365						0.0253083
		43.2327						0.025192
		43.2305						0.0251765
		43.2132						0.0250207
		43.2095						0.0250176
		43.2052						0.0250096
		43.1978						0.0249682
		43.1763						0.0249471
		43.1541						0.0248231
		43.1271						0.0247727
		43.1055						0.0247599
		43.0969						0.0247065
		43.0784						0.0247031
		43.0458						0.0246815
		42.9999						0.0246693
		42.9536						0.0244345
		42.9327						0.0242004
		42.9123						0.024189
		42.8862						0.0241636
		42.8812						0.0241622
		42.7935						0.024122
		42.7574						0.0240956
		42.7371						0.0239903
		42.7342						0.0239866
		42.7308						0.0239205
		42.7294						0.0237067
		42.6853						0.0237006
		42.6672						0.0236784
		42.6387						0.0236735
		42.6125						0.0236729
		42.5833						0.0235421
		42.5734						0.0234811
		42.5626						0.0233877
		42.5238						0.0233716
		42.519						0.0233642
		42.4853						0.0232678
		42.4763						0.0231298
		42.4674						0.023077
		42.4345						0.0230217
		42.4123						0.0230105
		42.4039						0.0229297
		42.3921						0.0227614
		42.3784						0.0226875
		42.3345						0.0225662
		42.3163						0.0225555
		42.2733						0.0223602
		42.2435						0.0222676
		42.1947						0.0222497
		42.1667						0.0222115
		42.1054						0.0221175
		42.0841						0.0221172
		42.0838						0.0221091
		42.0516						0.0220538
		42.0176						0.0220444
		41.9909						0.0220442
		41.9808						0.0219349
		41.9561						0.0217395
		41.9401						0.0216977
		41.9316						0.0216652
		41.9226						0.0216426
		41.8924						0.0216042
		41.849						0.0215549
		41.8375						0.0215394
		41.7736						0.0215005
		41.7665						0.0214964
		41.7624						0.0211751
		41.7573						0.0210652
		41.7535						0.0210322
		41.7426						0.0209941
		41.7259						0.0208508
		41.7166						0.0207381
		41.6912						0.0205587
		41.6534						0.0204841
		41.6357						0.0203695
		41.6141						0.0201999
		41.5991						0.0201113
		41.5903						0.0199449
		41.5834						0.0199282
		41.5161						0.0199125
		41.5134						0.0199119
		41.4943						0.0197676
		41.4649						0.0197055
		41.4577						0.0197054
		41.4414						0.0196839
		41.4304						0.0195915
		41.4273						0.0195037
		41.3666						0.019473
		41.3638						0.019369
		41.3477						0.0193164
		41.3458						0.0192299
		41.3345						0.0191479
		41.3305						0.0191166
		41.2793						0.0190571
		41.2657						0.019025
		41.2382						0.0190206
		41.2195						0.0189968
		41.1912						0.0189556
		41.1827						0.0188932
		41.1439						0.0188503
		41.1387						0.0187924
		41.1297						0.0187087
		41.0831						0.0187056
		41.0785						0.0187018
		41.0513						0.0186954
		41.014						0.0186767
		40.9663						0.0186575
		40.9604						0.018608
		40.9442						0.0182926
		40.9239						0.0181486
		40.8746						0.0179542
		40.8584						0.0179388
		40.8386						0.0177602
		40.8249						0.017686
		40.7591						0.017655
		40.6633						0.0176207
		40.639						0.017464
		40.6358						0.0174548
		40.5961						0.0174331
		40.5886						0.0173474
		40.5653						0.0173348
		40.5474						0.0172657
		40.5406						0.0171413
		40.5238						0.0171389
		40.4931						0.0171256
		40.4712						0.0171146
		40.4571						0.0170348
		40.4416						0.016996
		40.4309						0.0169569
		40.4173						0.0168805
		40.4047						0.0168106
		40.3984						0.0167758
		40.3943						0.0167353
		40.392						0.016722
		40.3863						0.0165624
		40.3809						0.01654
		40.3701						0.0164825
		40.3558						0.016468
		40.3456						0.0163623
		40.3166						0.0163436
		40.2546						0.0163371
		40.2537						0.0163125
		40.2256						0.0163042
		40.2087						0.0162807
		40.1999						0.0162072
		40.125						0.0160445
		40.1147						0.0160063
		40.1107						0.0159882
		40.0506						0.0159113
		40.0343						0.015804
		40.0235						0.015801
		40.0058						0.0157903
		40.0002						0.0157826
		39.9758						0.0157347
		39.9533						0.0157125
		39.9525						0.0155968
		39.9491						0.015514
		39.9151						0.0154682
		39.9024						0.0154425
		39.8823						0.0153601
		39.8573						0.0152988
		39.8345						0.0152627
		39.8222						0.0151528
		39.8138						0.014974
		39.7655						0.014908
		39.7648						0.014806
		39.7228						0.0147819
		39.7191						0.0147592
		39.7056						0.0147538
		39.6974						0.0147421
		39.6961						0.0146826
		39.6807						0.014631
		39.6359						0.014551
		39.6256						0.01451
		39.6079						0.0144581
		39.5286						0.0144571
		39.5039						0.0144043
		39.4828						0.014326
		39.4634						0.0142992
		39.462						0.0142903
		39.439						0.01428
		39.4348						0.0142649
		39.4259						0.0141456
		39.411						0.0141185
		39.4071						0.0141114
		39.3573						0.0140969
		39.3421						0.0140918
		39.3362						0.0139964
		39.3244						0.0139179
		39.3188						0.013876
		39.3129						0.0138635
		39.3037						0.0138468
		39.2992						0.0137848
		39.2666						0.0137826
		39.1712						0.0137696
		39.163						0.0137369
		39.1618						0.01369
		39.1572						0.0136496
		39.1506						0.0136362
		39.1446						0.0136319
		39.1427						0.0136146
		39.0838						0.0135644
		39.0378						0.0135087
		39.0183						0.0134421
		38.9691						0.0134155
		38.9568						0.0133557
		38.8972						0.0133484
		38.8752						0.0133453
		38.872						0.0132208
		38.8558						0.0132203
		38.8337						0.0131235
		38.8247						0.0131187
		38.8204						0.0131022
		38.7688						0.0130676
		38.7425						0.0128927
		38.7035						0.0128905
		38.6828						0.0128624
		38.6673						0.0128064
		38.6387						0.0127975
		38.6145						0.0127829
		38.5821						0.012725
		38.5587						0.0127075
		38.5352						0.012695
		38.5348						0.012663
		38.5133						0.0126578
		38.5031						0.0126216
		38.4501						0.0125781
		38.4463						0.0125293
		38.4291						0.0125247
		38.4188						0.0124843
		38.4185						0.0124792
		38.3894						0.0124547
		38.3824						0.0123947
		38.3672						0.0123714
		38.3451						0.0123524
		38.3344						0.0123508
		38.3259						0.0123337
		38.3163						0.0123132
		38.2898						0.0123015
		38.2636						0.0122967
		38.2577						0.0122285
		38.2225						0.0121465
		38.2155						0.0121172
		38.215						0.0119688
		38.1181						0.0119436
		38.0917						0.0118609
		38.0643						0.0117946
		38.0536						0.0117863
		38.0315						0.0117394
		38.0148						0.0117005
		37.9964						0.0116652
		37.9951						0.0116606
		37.9357						0.0116368
		37.9329						0.0116173
		37.9257						0.0114368
		37.9202						0.01138
		37.9194						0.0113214
		37.907						0.0112903
		37.9022						0.0112776
		37.8973						0.0112355
		37.8888						0.0111878
		37.8813						0.0111832
		37.8602						0.0111146
		37.8327						0.0110285
		37.8226						0.01101
		37.8112						0.0110062
		37.7873						0.0109955
		37.7816						0.0109557
		37.7756						0.0109057
		37.7619						0.010889
		37.742						0.0108578
		37.7382						0.0108115
		37.7268						0.0107831
		37.7203						0.0107613
		37.7065						0.0107602
		37.6315						0.0106086
		37.6166						0.0105725
		37.584						0.0105372
		37.5481						0.0105201
		37.5387						0.0104825
		37.5194						0.010452
		37.5126						0.0104371
		37.487						0.010329
		37.4784						0.0103238
		37.4392						0.0103092
		37.4387						0.0102984
		37.3858						0.0102941
		37.3856						0.0100795
		37.384						0.0100267
		37.3506						0.0100215
		37.3271						0.0100021
		37.3025						0.0099972
		37.2969						0.00998903
		37.2808						0.00994965
		37.2259						0.00994274
		37.2247						0.00982635
		37.2079						0.00977006
		37.1963						0.0096694
		37.1856						0.00957146
		37.1278						0.00954611
		37.1058						0.00953184
		37.1023						0.0095177
		37.0994						0.00950269
		37.0838						0.00950132
		37.0818						0.00946826
		37.0379						0.009458
		36.9747						0.00945335
		36.9655						0.0094289
		36.9593						0.0093252
		36.9552						0.00926249
		36.9243						0.00925976
		36.9202						0.00925952
		36.905						0.0092511
		36.9021						0.00923092
		36.8963						0.00919958
		36.8947						0.00914564
		36.8791						0.00912821
		36.8784						0.00912404
		36.8729						0.00901202
		36.8664						0.41705
		36.8569						0.385107
		36.8243						0.376762
		36.8049						0.337801
		36.7638						0.314325
		36.741						0.30157
		36.7294						0.293604
		36.6867						0.282198
		36.6423						0.278307
		36.6388						0.25595
		36.6027						0.253673
		36.563						0.236107
		36.5548						0.234697
		36.521						0.227087
		36.5147						0.210713
		36.5111						0.194914
		36.5069						0.177021
		36.4968						0.154553
		36.4812						0.150721
		36.4499						0.137979
		36.4087						0.133888
		36.4037						0.128428
		36.392						0.127586
		36.3659						0.125282
		36.3364						0.12506
		36.3357						0.123356
		36.3002						0.117836
		36.2699						0.10842
		36.2548						0.10806
		36.2163						0.107233
		36.2136						0.105408
		36.2094						0.105074
		36.2026						0.101554
		36.1961						0.0978587
		36.1732						0.0970774
		36.153						0.0967678
		36.1303						0.0964588
		36.1256						0.0956564
		36.1222						0.0949249
		36.1204						0.0902713
		36.1117						0.090211
		36.109						0.0901075
		36.0918						0.0869174
		36.0818						0.0862273
		36.0613						0.0851348
		36.0561						0.0846343
		35.9463						0.0827131
		35.9155						0.081882
		35.9076						0.0811448
		35.8832						0.0806437
		35.8802						0.0778519
		35.8665						0.077249
		35.8603						0.0772232
		35.8411						0.0765846
		35.8334						0.0763399
		35.8326						0.0761716
		35.7631						0.0756531
		35.7507						0.0748244
		35.7303						0.0739678
		35.7169						0.0720875
		35.6944						0.0719834
		35.6654						0.0689869
		35.6494						0.0672208
		35.6291						0.0665986
		35.6249						0.0652939
		35.6075						0.0647283
		35.5626						0.0643608
		35.5576						0.0640292
		35.5553						0.0635543
		35.5379						0.0634306
		35.5045						0.063416
		35.4433						0.0629069
		35.3745						0.0626038
		35.3681						0.0614622
		35.3456						0.0614148
		35.3363						0.0602432
		35.3232						0.059444
		35.3111						0.0593081
		35.304						0.0587145
		35.3038						0.0584028
		35.2692						0.0578807
		35.2462						0.0574069
		35.1844						0.0569758
		35.1717						0.0567717
		35.1513						0.0563942
		35.1243						0.0563696
		35.122						0.0563673
		35.0977						0.0551767
		35.0804						0.052733
		35.0686						0.052526
		35.0681						0.0523333
		35.052						0.0515819
		35.0451						0.0509689
		35.0075						0.0508925
		34.9853						0.0503038
		34.9835						0.0489733
		34.9603						0.0488064
		34.9527						0.047587
		34.9478						0.0474779
		34.87						0.0474264
		34.8576						0.0473415
		34.8306						0.0469564
		34.8039						0.0468484
		34.7887						0.0465711
		34.7864						0.0465463
		34.6658						0.0463692
		34.6521						0.0462865
		34.6322						0.045698
		34.5753						0.0452879
		34.5521						0.0452175
		34.5389						0.0451783
		34.5362						0.0450234
		34.536						0.044952
		34.4639						0.0446987
		34.4561						0.0444336
		34.4458						0.04427
		34.4193						0.0442295
		34.332						0.0439896
		34.323						0.0439039
		34.311						0.0437637
		34.3024						0.0432626
		34.2756						0.0432058
		34.2427						0.0431061
		34.2332						0.0429658
		34.1859						0.0429455
		34.1712						0.0425886
		34.1634						0.0421874
		34.1383						0.0416667
		34.1344						0.0409399
		34.1277						0.0408748
		34.1218						0.0406983
		34.0929						0.0406816
		34.0643						0.0406801
		34.0446						0.0405472
		34.039						0.0404299
		33.9953						0.0404027
		33.9924						0.039532
		33.8922						0.0393245
		33.851						0.0383909
		33.8422						0.0383366
		33.8331						0.0380367
		33.7991						0.0373416
		33.7689						0.0370335
		33.7151						0.0370183
		33.7035						0.0366296
		33.685						0.0365292
		33.6525						0.0362493
		33.6328						0.0361055
		33.6318						0.0360981
		33.6303						0.0357076
		33.6282						0.0351012
		33.6255						0.0349668
		33.6211						0.0349596
		33.5822						0.0345356
		33.5632						0.0342917
		33.5259						0.0342445
		33.5005						0.0339761
		33.466						0.0338213
		33.4295						0.0335645
		33.4227						0.0334249
		33.3883						0.0329095
		33.3201						0.0328268
		33.2703						0.0328123
		33.2359						0.0323904
		33.1909						0.0323446
		33.1631						0.032272
		33.1574						0.0319138
		33.1412						0.0318721
		33.0813						0.0318558
		33.0621						0.0318317
		33.0593						0.031501
		33.0589						0.0313806
		33.055						0.0309162
		33.0379						0.0306373
		33.0064						0.0306046
		33.0059						0.0305134
		32.9834						0.0303182
		32.9805						0.0301033
		32.9333						0.0300873
		32.863						0.0297615
		32.8295						0.0297104
		32.827						0.0295242
		32.823						0.0292408
		32.8225						0.0291688
		32.82						0.0290714
		32.8188						0.0290345
		32.8171						0.0285859
		32.7997						0.0283512
		32.7868						0.0278456
		32.7852						0.0276107
		32.7718						0.0270563
		32.7627						0.0268814
		32.6958						0.0268333
		32.6542						0.0267296
		32.6448						0.0267033
		32.6236						0.026433
		32.6149						0.0262666
		32.58						0.0262396
		32.5536						0.026089
		32.4982						0.0260342
		32.4439						0.0260061
		32.4429						0.0260024
		32.4177						0.0258382
		32.4096						0.0255819
		32.4042						0.0255467
		32.3777						0.0254862
		32.3597						0.0253351
		32.3278						0.0252331
		32.3127						0.0247909
		32.2924						0.0247492
		32.2896						0.0246963
		32.2849						0.0245655
		32.2489						0.024353
		32.1589						0.0240677
		32.1462						0.0238934
		32.1222						0.0238201
		32.1142						0.0237591
		32.1025						0.0237014
		32.0915						0.0236646
		32.0746						0.0236398
		32.068						0.0231328
		32.0452						0.0230624
		31.9485						0.022841
		31.9434						0.02278
		31.9359						0.0223259
		31.9325						0.0222383
		31.9118						0.022173
		31.9056						0.0218289
		31.8994						0.0217001
		31.8274						0.0215443
		31.8244						0.0214501
		31.7576						0.0214133
		31.7322						0.021242
		31.7216						0.0211535
		31.6791						0.0210218
		31.6502						0.020919
		31.6491						0.0208348
		31.6408						0.0207753
		31.6103						0.0205024
		31.6079						0.0203042
		31.6026						0.0201494
		31.5897						0.0201366
		31.5413						0.0201304
		31.5274						0.0199373
		31.5164						0.0197976
		31.5101						0.0197181
		31.5094						0.019531
		31.5057						0.0188704
		31.4875						0.0187072
		31.3616						0.0186959
		31.3316						0.0185866
		31.302						0.0184113
		31.2826						0.0183011
		31.2765						0.0182769
		31.2686						0.0179415
		31.2418						0.0178888
		31.2398						0.0178421
		31.2067						0.0178105
		31.1786						0.0176774
		31.1744						0.0176345
		31.0806						0.0175503
		31.063						0.0175118
		30.946						0.0174053
		30.923						0.017166
		30.882						0.0171349
		30.8698						0.0170983
		30.859						0.0170788
		30.8386						0.0169408
		30.8361						0.0166043
		30.8118						0.0165858
		30.8096						0.0163857
		30.807						0.0160936
		30.756						0.0160732
		30.7393						0.0160715
		30.7318						0.0158907
		30.7228						0.0152192
		30.692						0.0150831
		30.6631						0.0148463
		30.6553						0.0148423
		30.6383						0.0147582
		30.5726						0.0141507
		30.5455						0.0141451
		30.523						0.0141447
		30.4203						0.01414
		30.4158						0.0139916
		30.4154						0.0139734
		30.4016						0.0138189
		30.3874						0.0136908
		30.3684						0.0135777
		30.3169						0.0133898
		30.2682						0.013151
		30.2647						0.013031
		30.2279						0.0129119
		30.1991						0.0128628
		30.1951						0.0128419
		30.1923						0.0122478
		30.0065

## Sheet: Fig_4D
	HC Domain Radius (nm)			LAD Thickness (nm)			Methylation Rate *10^-3 s^-1			Chromatin_lamina affinity, V_LAD *10^-2 pN/nm
Treatment	Ctrl	TSA		Ctrl	TSA		Ctrl	TSA		Ctrl	TSA
	179.966	179.878		983.918	946.674		0.334719	0.334381		1	1
	179.928	179.853		926.839	927.739		0.334571	0.334284		1	1
	179.776	178.176		926	796.569		0.333989	0.327874		1	1
	179.445	178.103		880.831	777.871		0.332717	0.327598		1	1
	179.346	177.96		864.492	720.636		0.332338	0.327054		1	1
	178.755	177.685		839.445	583.153		0.330079	0.326013		1	1
	178.473	177.493		826.08	513.012		0.329005	0.325284		1	1
	178.431	176.981		790.612	498.761		0.328845	0.32335		1	1
	177.724	176.962		768.924	460.112		0.326159	0.323279		1	1
	177.409	176.85		741.733	454.081		0.324969	0.322855		1	1
	177.038	176.763		733.164	451.293		0.323567	0.322528		1	1
	176.554	176.33		717.17	442.453		0.321741	0.320901		1	1
	175.786	176.241		713.614	418.634		0.31886	0.320566		1	1
	175.613	175.731		713.32	405.013		0.318214	0.318653		1	1
	175.111	175.683		695.923	394.081		0.316339	0.318476		1	1
	175.059	175.486		669.909	383.786		0.316145	0.317738		1	1
	174.952	174.642		662.592	375.016		0.315747	0.314595		1	1
	173.823	174.574		653.984	374.335		0.311557	0.314341		1	1
	173.398	174.547		638.896	373.17		0.309989	0.314239		1	1
	173.123	174.444		633.598	370.495		0.308976	0.31386		1	1
	173.03	173.077		629.085	369.499		0.308636	0.308806		1	1
	172.871	173.073		626.601	368		0.308051	0.308793		1	1
	172.847	172.063		623.085	365.141		0.30796	0.305088		1	1
	172.646	171.703		603.674	346.746		0.307224	0.303776		1	1
	172.562	171.285		602.216	345.695		0.306914	0.302253		1	1
	172.551	171.247		596.798	345.692		0.306874	0.302117		1	1
	172.212	170.666		591.585	339.638		0.305633	0.300008		1	1
	171.42	170.514		580.158	336.989		0.302744	0.299457		1	1
	170.877	170.452		573.016	336.184		0.300773	0.299232		1	1
	170.729	170.327		569.312	330.741		0.300234	0.29878		1	1
	170.618	169.736		555.088	329.82		0.299835	0.296649		1	1
	170.576	169.374		541.288	327.735		0.299681	0.295349		1	1
	170.57	169.255		526.06	326.835		0.29966	0.29492		1	1
	170.336	169.148		523.619	324.563		0.298814	0.294536		1	1
	170.313	168.91		516.909	320.457		0.298732	0.293684		1	1
	170.073	168.664		511.843	317.705		0.297863	0.292804		1	1
	168.963	168.198		505.56	317.441		0.293876	0.291142		1	1
	168.647	168.153		501.278	311.168		0.292743	0.290981		1	1
	168.133	167.915		498.281	310.578		0.29091	0.290136		1	0.995091
	168.028	167.906		495.965	310.332		0.290537	0.290102		1	0.994251
	167.958	167.598		495.089	309.396		0.290288	0.28901		1	0.994157
	167.936	167.317		490.557	307.5		0.290211	0.288012		1	0.99232
	167.836	167.297		482.06	305.444		0.289855	0.287942		1	0.992176
	167.717	165.638		481.264	304.25		0.289432	0.2821		1	0.991233
	167.101	164.549		478.698	304.115		0.287249	0.278298		1	0.989952
	166.651	164.124		477.716	301.502		0.28566	0.276823		1	0.98868
	166.554	163.101		475.388	301.297		0.285316	0.273288		1	0.988621
	166.134	163.06		465.925	299.956		0.283839	0.273147		1	0.987174
	166.125	161.894		465.562	298.134		0.283806	0.26915		1	0.985644
	166.036	161.768		465.46	296.324		0.283495	0.268722		1	0.985577
	165.847	161.417		442.92	296.24		0.282832	0.267524		1	0.984011
	165.675	160.722		441.837	294.181		0.28223	0.265166		1	0.982629
	165.609	160.384		441.82	293.482		0.281997	0.264021		1	0.9807
	165.521	159.849		431.333	292.004		0.281689	0.262217		1	0.979691
	165.469	159.814		421.677	291.909		0.281507	0.262098		1	0.977773
	165.38	159.658		421.513	290.088		0.281198	0.261574		1	0.976435
	165.362	159.261		419.166	289.681		0.281132	0.260242		1	0.976431
	165.051	159.031		417.59	289.061		0.280046	0.259472		1	0.975972
	164.885	158.756		411.189	287.715		0.279468	0.25855		1	0.973169
	164.632	158.753		411.059	286.396		0.278588	0.258543		1	0.972943
	164.56	158.404		408.334	284.971		0.278339	0.257376		1	0.971873
	164.276	157.975		405.59	283.535		0.27735	0.255947		1	0.968911
	163.668	157.829		405.397	280.806		0.275245	0.255465		1	0.968792
	163.529	157.541		400.797	278.903		0.274764	0.254507		1	0.96773
	163.421	157.16		399.783	278.897		0.274391	0.253248		1	0.967426
	163.378	157.112		398.553	278.244		0.274243	0.253088		1	0.967337
	163.204	157.012		391.811	274.256		0.273645	0.252759		1	0.963273
	162.596	156.63		386.147	273.935		0.271554	0.251499		1	0.96099
	162.486	156.356		384.424	272.412		0.271176	0.250599		1	0.960878
	162.072	156.257		379.787	271.987		0.269759	0.250273		1	0.95896
	161.738	156.161		377.73	268.198		0.268618	0.249957		1	0.95693
	161.685	155.673		377.498	268.029		0.268439	0.248359		1	0.955948
	161.587	155.596		375.535	266.518		0.268102	0.248109		1	0.953726
	161.543	155.217		373.208	266.086		0.267955	0.246869		1	0.953649
	161.502	154.916		371.827	265.959		0.267816	0.245892		1	0.952409
	160.731	154.137		370.087	260.758		0.265196	0.243363		1	0.950917
	160.38	153.651		368.844	260.624		0.264008	0.241795		1	0.950532
	159.592	153.568		368.715	258.369		0.261353	0.241528		1	0.950438
	159.396	153.189		368.681	257.762		0.260694	0.240308		1	0.949085
	159.083	152.906		365.053	257.621		0.259644	0.239401		1	0.948764
	157.937	152.744		360.168	255.216		0.255821	0.23888		1	0.948484
	157.906	152.23		353.457	252.67		0.255719	0.237236		1	0.947649
	157.729	152.015		353.167	251.441		0.25513	0.236551		1	0.946161
	157.319	151.83		353.019	251.439		0.253773	0.235963		1	0.945982
	157.227	151.683		352.937	248.898		0.253469	0.235495		1	0.945575
	157.175	151.613		351.603	248.806		0.253296	0.235272		1	0.945265
	157.009	151.585		351.131	248.652		0.252749	0.235186		1	0.944233
	156.643	150.554		351.003	248.556		0.251541	0.231922		1	0.944176
	156.406	150.49		346.38	247		0.250763	0.231719		0.964516	0.942127
	156.391	150.275		345.549	245.13		0.250712	0.231044		0.963907	0.942112
	156.347	150.132		342.288	245.116		0.250568	0.230594		0.961519	0.941401
	156.338	150.122		341.181	244.646		0.250539	0.230563		0.960708	0.941255
	156.223	149.884		338.235	244.528		0.250163	0.229814		0.95855	0.939725
	156.172	149.832		337.996	242.832		0.249994	0.229651		0.958375	0.939325
	155.642	149.708		337.517	242.43		0.248257	0.229264		0.958024	0.939317
	155.368	149.692		335.521	242.079		0.247364	0.229212		0.956562	0.939294
	155.221	149.204		331.239	242.061		0.246884	0.227687		0.953425	0.935683
	154.886	148.691		328.728	241.031		0.245794	0.226089		0.951586	0.935519
	154.753	148.527		326.281	240.85		0.245361	0.225579		0.949793	0.934779
	154.665	147.368		323.16	239.166		0.245077	0.221994		0.947508	0.932915
	154.536	147.361		322.863	238.941		0.244657	0.221972		0.94729	0.932884
	154.309	147.227		322.391	238.43		0.243921	0.22156		0.946944	0.931261
	154.29	147.217		321.582	238.042		0.243859	0.221531		0.946352	0.930353
	153.944	145.912		321.575	237.337		0.242741	0.217535		0.946346	0.929839
	153.623	145.513		321.167	236.748		0.241704	0.216321		0.946047	0.928833
	153.266	145.254		320.398	236.676		0.240556	0.215536		0.945484	0.92729
	153.143	145.161		320.054	234.107		0.24016	0.215254		0.945232	0.926853
	153.065	144.959		319.493	234.088		0.23991	0.214641		0.944821	0.926369
	152.613	144.514		319.196	233.196		0.238461	0.213296		0.944604	0.926337
	151.569	144.459		317.925	233.013		0.235133	0.213131		0.943673	0.926208
	151.521	144.32		315.42	231.944		0.234981	0.212713		0.941838	0.926061
	151.436	144.226		310.244	231.094		0.234712	0.212431		0.938046	0.925965
	151.279	143.951		308.493	230.593		0.234215	0.211604		0.936764	0.925164
	151.276	143.944		307.249	230.582		0.234204	0.211583		0.935853	0.924394
	151.234	143.739		305.264	230.554		0.234071	0.210968		0.934398	0.923403
	151.223	143.683		303.98	229.305		0.234037	0.210799		0.933458	0.919872
	151.028	143.493		303.139	226.025		0.233417	0.21023		0.932842	0.91894
	150.786	143.417		302.797	225.877		0.232655	0.210003		0.932591	0.918677
	150.682	143.309		301.94	225.819		0.232324	0.20968		0.931964	0.915977
	150.624	143.295		300.614	224.892		0.232144	0.209639		0.930992	0.915464
	150.578	143.105		299.415	223.678		0.231998	0.209072		0.930114	0.914378
	150.313	142.877		296.065	222.553		0.231162	0.208392		0.92766	0.913029
	149.7	142.874		295.74	222.515		0.229238	0.208384		0.927422	0.912855
	149.697	142.647		295.553	220.48		0.22923	0.207709		0.927285	0.911338
	149.301	141.914		295.415	219.341		0.227991	0.205535		0.927184	0.908589
	149.171	141.741		293.415	218.697		0.227585	0.205023		0.925719	0.907141
	149.161	141.6		292.238	217.435		0.227553	0.204607		0.924857	0.906593
	148.94	141.403		290.516	215.5		0.226865	0.204026		0.923596	0.904575
	148.723	141.004		287.718	214.952		0.226189	0.202854		0.921546	0.901818
	148.626	140.962		286.495	214.344		0.225888	0.202732		0.92065	0.891712
	148.597	140.738		283.582	214.305		0.225797	0.202074		0.918517	0.89137
	148.212	140.672		281.489	214.143		0.2246	0.201882		0.916984	0.88995
	147.994	140.606		281.138	213.958		0.223926	0.201689		0.916726	0.889919
	147.91	140.18		280.225	213.838		0.223668	0.200443		0.916058	0.889124
	147.905	140.082		278.663	212.833		0.223652	0.200157		0.914913	0.876061
	147.691	140.035		277.7	211.868		0.222991	0.200021		0.914208	0.874076
	147.342	140.025		277.204	210.626		0.221915	0.199992		0.913844	0.873327
	147.276	139.475		276.566	206.197		0.221712	0.198393		0.913377	0.872389
	147.264	139.357		274.917	205.919		0.221674	0.198051		0.912169	0.86901
	146.907	139.344		274.648	205.028		0.220576	0.198012		0.911972	0.866529
	146.832	139.08		273.766	204.698		0.220346	0.197247		0.911326	0.861406
	146.733	138.906		272.913	201.312		0.220042	0.196746		0.910701	0.857929
	146.693	138.163		271.347	200.669		0.219921	0.194605		0.909555	0.856639
	146.557	138.097		271.186	199.307		0.219503	0.194415		0.909437	0.855424
	146.341	137.859		271.088	197.616		0.218845	0.193732		0.909365	0.848572
	146.328	137.723		269.561	197.398		0.218804	0.193343		0.908246	0.848276
	146.18	137.517		267.914	196.052		0.218353	0.192755		0.90704	0.846998
	146.04	136.583		266.828	195.495		0.217926	0.190096		0.906147	0.846923
	145.417	136.288		266.09	192.048		0.21603	0.189261		0.904783	0.843713
	145.393	135.972		265.983	190.232		0.215958	0.188367		0.904584	0.842928
	145.371	135.788		262.397	189.544		0.215891	0.187849		0.897952	0.833017
	145.264	135.347		261.906	188.572		0.215565	0.186606		0.897045	0.828276
	145.031	134.914		261.873	187.593		0.21486	0.185394		0.896983	0.826429
	145.016	134.83		261.174	187.427		0.214814	0.185157		0.895691	0.818118
	144.867	134.713		255.688	184.259		0.214362	0.184829		0.885545	0.8114
	144.706	134.668		255.268	184.005		0.213876	0.184706		0.884769	0.78865
	144.565	134.476		253.961	183.883		0.213451	0.184167		0.882351	0.788115
	144.447	134.379		253.71	183.379		0.213097	0.183899		0.881887	0.782384
	144.447	134.207		253.61	183.368		0.213094	0.183419		0.881702	0.779551
	144.445	134.146		253.414	183.086		0.213091	0.183248		0.88134	0.74272
	144.283	134.125		250.564	178.448		0.212602	0.18319		0.876068	0.725561
	144.042	134.044		249.971	177.743		0.211878	0.182965		0.874972	0.721262
	144.007	133.454		249.264	177.477		0.211773	0.181329		0.873665	0.718107
	143.89	133.289		248.558	177.144		0.21142	0.180872		0.872359	0.711548
	143.888	133.052		248.545	175.945		0.211415	0.180219		0.872335	0.704656
	143.619	133.04		246.129	175.064		0.210609	0.180186		0.867866	0.694817
	143.571	132.994		244.13	174.037		0.210464	0.180059		0.864171	0.688686
	143.415	132.862		241.914	173.245		0.209998	0.179694		0.860072	0.630218
	143.387	132.601		240.673	172.01		0.209913	0.178976		0.857777	0.617025
	143.198	132.477		239.384	171.552		0.209349	0.178637		0.855393	0.595352
	143.018	131.942		239.275	171.121		0.208812	0.177172		0.855191	0.511013
	142.989	131.631		237.735	168.688		0.208726	0.176321		0.852344	0.479115
	142.901	131.606		237.001	168.583		0.208464	0.176253		0.850986	0.444416
	142.72	131.327		234.482	168.129		0.207926	0.175494		0.846328	0.290297
	142.702	131.088		234.024	168.103		0.20787	0.174846		0.84548	0.0827467
	142.668	131.034		232.731	166.963		0.20777	0.174699		0.843089	0.0111547
	142.565	131.022		232.297	166.684		0.207463	0.174665		0.842286	0.00219861
	142.516	130.931		231.324	163.166		0.207319	0.174419		0.840487	0
	141.997	130.737		229.625	161.482		0.205781	0.173893		0.837344	0
	141.949	130.312		228.009	160.827		0.205638	0.172745		0.834356	0
	141.812	129.932		225.965	158.103		0.205235	0.171724		0.830576	0
	141.757	129.411		225.488	157.193		0.205071	0.170325		0.829694	0
	141.525	129.385		224.564	154.645		0.204388	0.170255		0.827985	0
	141.522	129.282		224.51	154.111		0.204377	0.169978		0.827885	0
	141.45	129.068		223.674	154.039		0.204166	0.169407		0.826338	0
	141.145	129.012		223.332	153.682		0.203269	0.169258		0.825707	0
	141.081	128.69		222.411	153.262		0.20308	0.168399		0.824004	0
	140.793	128.64		222.372	152.878		0.202235	0.168267		0.823931	0
	140.587	128.581		221.032	147.889		0.201631	0.168109		0.821453	0
	140.381	128.464		220.386	145.564		0.20103	0.1678		0.820259	0
	140.375	127.799		219.182	145.327		0.201012	0.166038		0.816272	0
	140.232	126.997		219.029	144.982		0.200595	0.163925		0.815548	0
	140.139	126.955		218.993	144.554		0.200325	0.163817		0.815378	0
	139.558	126.647		218.922	143.666		0.198634	0.16301		0.815038	0
	139.289	126.632		218.828	143.051		0.197852	0.16297		0.814594	0
	139.072	125.733		218.368	142.916		0.197225	0.160628		0.812409	0
	139.032	125.4		217.682	142.846		0.19711	0.159764		0.80915	0
	138.993	125.364		215.506	142.322		0.196998	0.159671		0.798814	0
	138.885	125.357		215.364	141.952		0.196683	0.159652		0.79814	0
	138.756	125.354		214.19	138.422		0.196313	0.159645		0.792566	0
	138.718	125.337		214.147	137.793		0.196203	0.159602		0.792362	0
	138.651	125.187		213.959	137.625		0.19601	0.159213		0.791468	0
	138.597	124.595		211.535	136.317		0.195855	0.157687		0.779952
	138.473	124.583		211.397	132.787		0.195497	0.157655		0.7793
	138.429	124.466		211.253	131.665		0.19537	0.157356		0.778613
	138.236	124.373		210.36	131.657		0.194816	0.157116		0.774374
	138.234	124.202		210.22	131.295		0.194809	0.156678		0.773706
	138.112	124.053		209.611	130.429		0.194459	0.156296		0.770815
	137.921	124.012		209.025	127.277		0.193911	0.156192		0.768031
	137.85	123.996		208.072	126.922		0.193708	0.15615		0.763505
	137.784	123.858		208.002	126.612		0.193519	0.155798		0.763172
	137.697	123.636		207.607	125.661		0.193268	0.155231		0.761296
	137.658	123.456		207.552	125.542		0.193157	0.154772		0.761033
	137.593	123.361		207.349	124.957		0.192972	0.154531		0.760072
	137.43	123.341		206.37	124.078		0.192507	0.15448		0.75542
	137.255	123.328		205.245	122.802		0.192005	0.154447		0.750077
	137.238	122.964		204.786	122.602		0.191959	0.153524		0.747899
	137.216	122.932		200.326	120.237		0.191894	0.153442		0.726713
	137.145	122.873		199.678	120.007		0.191692	0.153293		0.723637
	137.037	122.839		199.226	116.681		0.191386	0.153206		0.721491
	137.01	122.817		198.652	113.734		0.191308	0.153151		0.718765
	136.877	122.629		197.495	112.973		0.190929	0.152676		0.71327
	136.801	122.489		197.38	112.648		0.190716	0.15232		0.712724
	136.268	122.148		195.173	106.489		0.189202	0.151461		0.696826
	136.255	122.104		192.85	105.983		0.189167	0.151351		0.673505
	136.202	122.041		192.742	105.739		0.189017	0.151193		0.672427
	135.931	122.027		191.263	103.845		0.18825	0.151157		0.65758
	135.866	122.005		191.256	97.7199		0.188067	0.151102		0.657506
	135.675	121.85		189.751	95.8032		0.187528	0.150713		0.642404
	135.637	121.843		184.233	90.556		0.187422	0.150695		0.587026
	135.225	121.835		180.982	90.4321		0.186265	0.150673		0.534479
	135.003	121.82		180.062	87.5195		0.185642	0.150638		0.515636
	134.896	121.505		179.967	86.9366		0.185342	0.149847		0.513708
	134.853	121.436		179.673	85.6008		0.185222	0.149673		0.507678
	134.661	121.332		179.014	83.5384		0.184686	0.149413		0.494187
	134.651	121.111		178.184	81.4648		0.184656	0.148863		0.477209
	134.595	121.087		177.56	74.3745		0.184501	0.148802		0.46445
	134.593	121.077		176.592	69.5588		0.184495	0.148778		0.444627
	134.528	120.967		176.145	66.324		0.184313	0.148503		0.43549
	134.402	120.537		175.703	64.5846		0.183963	0.147433		0.426444
	134.039	120.521		173.452	61.4119		0.182951	0.147393		0.344927
	134.033	120.087		171.29	59.0176		0.182934	0.146318
	134.009	119.691		167.006	57.5152		0.18287	0.145341
	133.917	119.638		166.552	50.5914		0.182613	0.14521
	133.845	119.533		166.473	50.0885		0.182414	0.144954
	133.725	119.202		165.796	49.6912		0.182079	0.14414
	133.588	119.188		162.58	48.6156		0.181699	0.144104
	133.296	118.998		161.386	29.1699		0.180892	0.143639
	133.217	118.871		158.363	28.5245		0.180674	0.143328
	133.15	118.838		157.651	24.022		0.180489	0.143247
	133.096	118.577		151.844	17.392		0.180341	0.142609
	133.007	118.281		151.416	17.3005		0.180095	0.141889
	132.863	117.954		147.772	16.3855		0.179698	0.141093
	132.657	117.799		147.68			0.17913	0.140718
	132.441	117.748		145.318			0.178537	0.140595
	132.266	117.364		144.12			0.178058	0.139666
	132.261	117.31		143.337			0.178044	0.139537
	132.139	117.202		142.473			0.177711	0.139277
	132.038	117.184		136.891			0.177433	0.139234
	131.96	117.116		134.948			0.17722	0.13907
	131.898	117.116		134.677			0.177052	0.13907
	131.889	116.767		132.696			0.177026	0.13823
	131.885	116.712		131.538			0.177015	0.138097
	131.739	116.548		129.827			0.176617	0.137704
	131.708	116.433		128.983			0.176532	0.137429
	131.586	116.365		127.832			0.1762	0.137267
	131.511	116.276		126.084			0.175994	0.137054
	131.272	116.251		122.65			0.175345	0.136993
	131.007	116.136		121.005			0.174624	0.136719
	130.936	116.03		120.208			0.174433	0.136467
	130.757	115.745		117.809			0.173948	0.135788
	130.748	115.732		115.962			0.173925	0.135757
	130.652	115.632		112.763			0.173664	0.135519
	130.256	115.26		109.551			0.172593	0.134637
	130.221	115.19		104.008			0.172499	0.134472
	130.087	115.102		99.2568			0.17214	0.134264
	129.869	114.97		91.8993			0.171552	0.133952
	129.765	114.866		89.053			0.171274	0.133707
	129.563	114.861		85.0615			0.170732	0.133695
	129.477	114.784		78.2935			0.170501	0.133513
	129.439	114.642		76.2838			0.1704	0.133177
	129.317	114.439		68.6977			0.170072	0.132701
	129.284	114.151		68.3391			0.169986	0.132025
	129.24	114.06		63.4649			0.169868	0.131812
	129.178	114.005		62.7586			0.169703	0.131683
	129.008	113.886		55.4645			0.169248	0.131405
	128.898	113.81		46.1227			0.168953	0.131226
	128.734	113.68		44.2429			0.168518	0.130924
	128.544	113.396		19.5276			0.168011	0.130262
	128.483	113.287		12.7976			0.16785	0.130007
	128.391	113.253		7.74368			0.167604	0.129929
	128.226	112.883					0.167169	0.12907
	128.139	112.834					0.166937	0.128956
	127.951	112.831					0.16644	0.128951
	127.844	112.65					0.166157	0.128531
	127.821	112.539					0.166095	0.128274
	127.818	112.464					0.166087	0.128102
	127.726	112.442					0.165844	0.128051
	127.686	112.34					0.16574	0.127817
	127.658	112.057					0.165665	0.127163
	127.634	111.959					0.165601	0.126939
	127.383	111.818					0.16494	0.126616
	127.381	111.764					0.164936	0.126493
	127.31	111.674					0.164749	0.126285
	127.159	111.57					0.164351	0.126047
	127.06	111.419					0.164091	0.125702
	126.999	111.232					0.163932	0.125275
	126.961	111.101					0.163831	0.124978
	126.915	111.075					0.163711	0.124917
	126.827	110.486					0.163481	0.123579
	126.669	110.223					0.163067	0.122984
	126.492	110.18					0.162604	0.122888
	126.446	110.034					0.162483	0.122559
	126.427	110.025					0.162435	0.122539
	126.331	110.002					0.162184	0.122486
	126.22	109.972					0.161895	0.122418
	126.17	109.93					0.161764	0.122324
	126.054	109.879					0.161461	0.122209
	125.499	109.754					0.160019	0.121928
	125.442	109.665					0.159873	0.121729
	125.342	109.659					0.159615	0.121715
	125.083	109.646					0.158946	0.121685
	124.961	109.625					0.15863	0.121638
	124.923	109.593					0.158531	0.121565
	124.905	109.353					0.158484	0.121029
	124.874	109.33					0.158405	0.120976
	124.846	108.938					0.158333	0.1201
	124.512	108.876					0.157473	0.119961
	124.477	108.847					0.157383	0.119897
	124.413	108.776					0.157221	0.119738
	124.342	108.677					0.157036	0.119518
	124.262	108.497					0.156831	0.119119
	124.255	108.308					0.156813	0.118698
	124.239	108.293					0.156773	0.118666
	124.217	108.287					0.156718	0.118651
	124.158	108.246					0.156566	0.118561
	124.13	108.181					0.156493	0.118417
	124.055	107.883					0.156303	0.117759
	123.931	107.736					0.155984	0.117435
	123.928	107.666					0.155977	0.117279
	123.875	107.59					0.155843	0.117111
	123.845	107.432					0.155766	0.116764
	123.838	107.373					0.155748	0.116634
	123.792	107.288					0.15563	0.116448
	123.781	107.256					0.155602	0.116378
	123.265	107.198					0.154286	0.116249
	123.241	107.166					0.154227	0.116179
	123.215	107.087					0.154159	0.116006
	123.096	107.058					0.153858	0.115943
	123.068	106.903					0.153786	0.115604
	122.954	106.874					0.153497	0.115541
	122.794	106.85					0.153093	0.115488
	122.692	106.848					0.152834	0.115483
	122.658	106.794					0.152747	0.115366
	122.586	106.785					0.152566	0.115345
	122.42	106.758					0.152147	0.115287
	122.382	106.485					0.152052	0.114692
	122.267	106.485					0.15176	0.114691
	122.189	106.354					0.151564	0.114406
	122.185	106.348					0.151555	0.114392
	121.716	106.327					0.150375	0.114348
	121.618	106.23					0.15013	0.114137
	121.579	106.185					0.150032	0.114039
	121.493	106.172					0.149817	0.114011
	121.471	106.143					0.149763	0.113948
	121.412	105.984					0.149614	0.113603
	121.184	105.941					0.149043	0.113509
	121.065	105.668					0.148746	0.112918
	121	105.482					0.148586	0.112517
	120.928	105.468					0.148406	0.112487
	120.829	105.462					0.14816	0.112474
	120.7	105.436					0.147838	0.112418
	120.564	105.409					0.147501	0.112359
	120.555	105.32					0.147479	0.112168
	120.461	105.297					0.147246	0.112118
	120.243	105.296					0.146705	0.112115
	120.188	105.202					0.146569	0.111914
	120.127	105.158					0.146418	0.111818
	120.118	105.123					0.146394	0.111743
	120.086	104.939					0.146316	0.111348
	120.036	104.894					0.146194	0.111252
	119.977	104.878					0.146048	0.111217
	119.967	104.871					0.146023	0.111201
	119.837	104.832					0.145702	0.111118
	119.826	104.753					0.145674	0.11095
	119.785	104.75					0.145573	0.110944
	119.78	104.738					0.145562	0.110918
	119.609	104.736					0.145139	0.110913
	119.553	104.719					0.145002	0.110877
	119.509	104.705					0.144893	0.110847
	119.472	104.685					0.144802	0.110804
	119.467	104.404					0.144791	0.110204
	119.343	104.266					0.144484	0.109908
	119.312	104.264					0.14441	0.109905
	119.193	104.114					0.144117	0.109586
	118.917	104.052					0.143441	0.109453
	118.894	103.985					0.143386	0.109311
	118.893	103.878					0.143383	0.109083
	118.189	103.861					0.141666	0.109048
	118.052	103.792					0.141333	0.108901
	117.971	103.667					0.141136	0.108637
	117.929	103.644					0.141035	0.108587
	117.443	103.63					0.139857	0.108558
	117.087	103.582					0.138998	0.108457
	116.979	103.496					0.13874	0.108273
	116.907	103.424					0.138567	0.108122
	116.55	103.39					0.137709	0.108049
	116.485	103.33					0.137555	0.107922
	116.342	103.312					0.137213	0.107886
	116.33	103.181					0.137184	0.107609
	116.234	103.156					0.136954	0.107557
	115.996	103.099					0.136385	0.107435
	115.932	102.904					0.136233	0.107025
	115.418	102.847					0.135011	0.106905
	115.351	102.777					0.134854	0.106758
	115.263	102.77					0.134644	0.106745
	115.232	102.737					0.134571	0.106674
	115.185	102.691					0.13446	0.106579
	115.161	102.644					0.134403	0.106479
	115.147	102.631					0.134371	0.106453
	114.93	102.589					0.133857	0.106364
	114.865	102.579					0.133704	0.106343
	114.832	102.493					0.133627	0.106163
	114.753	102.465					0.133439	0.106104
	114.699	102.236					0.133312	0.105627
	114.375	101.975					0.132551	0.105082
	114.286	101.833					0.132341	0.104786
	114.285	101.822					0.13234	0.104763
	114.266	101.791					0.132294	0.1047
	114.229	101.734					0.132207	0.10458
	114.127	101.721					0.131969	0.104553
	113.79	101.716					0.131181	0.104543
	113.766	101.618					0.131125	0.104339
	113.673	101.554					0.130906	0.104206
	113.652	101.501					0.130858	0.104098
	113.643	101.495					0.130838	0.104084
	113.609	101.433					0.130758	0.103956
	113.602	101.431					0.130741	0.103951
	113.546	101.402					0.130611	0.103892
	113.332	101.367					0.130113	0.10382
	113.166	101.332					0.129726	0.103746
	113.164	101.324					0.129723	0.103731
	113.019	101.257					0.129386	0.103592
	112.942	101.234					0.129207	0.103545
	112.925	101.128					0.129167	0.103326
	112.79	101.069					0.128854	0.103203
	112.722	101.029					0.128697	0.103121
	112.625	101.016					0.128474	0.103094
	112.623	100.991					0.128469	0.103043
	112.395	100.915					0.127943	0.102887
	112.355	100.903					0.127849	0.102861
	112.229	100.862					0.127561	0.102778
	112.203	100.825					0.127499	0.102701
	112.151	100.58					0.12738	0.102197
	112.15	100.571					0.127378	0.10218
	111.993	100.515					0.127016	0.102063
	111.943	100.336					0.126902	0.101697
	111.903	100.315					0.12681	0.101653
	111.861	100.271					0.126714	0.101563
	111.82	99.9729					0.12662	0.100955
	111.79	99.9437					0.126552	0.100895
	111.656	99.8801					0.126244	0.100766
	111.563	99.8574					0.126032	0.100719
	111.49	99.8111					0.125864	0.100625
	111.326	99.7973					0.125489	0.100597
	111.066	99.6044					0.124896	0.100205
	111.002	99.5783					0.124751	0.100151
	110.97	99.5729					0.124679	0.100141
	110.86	99.5498					0.124428	0.100094
	110.723	99.5406					0.124117	0.100075
	110.699	99.5192					0.124063	0.100031
	110.615	99.4867					0.123871	0.0999655
	110.191	99.3304					0.122912	0.0996485
	110.067	99.2785					0.122634	0.0995433
	110.036	99.2266					0.122564	0.0994383
	109.876	99.1035					0.122202	0.0991891
	109.809	99.0116					0.122052	0.0990035
	109.802	98.7499					0.122036	0.0984757
	109.8	98.7163					0.122031	0.0984081
	109.775	98.7121					0.121975	0.0983995
	109.677	98.4994					0.121756	0.0979718
	109.655	98.3687					0.121705	0.0977095
	109.483	98.3164					0.121319	0.0976047
	109.419	98.1472					0.121177	0.0972656
	109.375	98.1217					0.121078	0.0972147
	109.373	97.9065					0.121073	0.0967847
	109.373	97.8296					0.121073	0.0966311
	109.349	97.7325					0.121019	0.0964375
	109.327	97.6796					0.120969	0.0963321
	109.297	97.6432					0.120903	0.0962597
	109.198	97.6403					0.120681	0.096254
	109.194	97.4863					0.120672	0.0959477
	109.073	97.4439					0.120402	0.0958634
	109.062	97.4286					0.120378	0.0958331
	108.655	97.4245					0.119469	0.0958248
	108.455	97.2716					0.119025	0.0955214
	108.413	97.1395					0.118931	0.0952598
	108.4	97.0669					0.118903	0.0951161
	108.278	96.9903					0.118631	0.0949646
	108.116	96.9381					0.118274	0.0948613
	108.049	96.9094					0.118125	0.0948046
	107.99	96.8659					0.117995	0.0947187
	107.961	96.7929					0.11793	0.0945748
	107.906	96.7136					0.117809	0.0944183
	107.855	96.4313					0.117695	0.0938628
	107.75	96.4196					0.117465	0.0938398
	107.647	96.3997					0.117236	0.0938007
	107.604	96.3775					0.117143	0.093757
	107.518	96.2964					0.116953	0.0935979
	107.5	96.2368					0.116913	0.093481
	107.491	96.2179					0.116895	0.093444
	107.457	96.1551					0.11682	0.0933209
	107.411	96.132					0.116717	0.0932755
	107.384	96.1075					0.116658	0.0932277
	107.283	96.0862					0.116436	0.0931859
	107.279	95.7676					0.116428	0.0925633
	107.228	95.7641					0.116316	0.0925565
	107.218	95.7152					0.116293	0.0924611
	107.062	95.6901					0.115951	0.0924122
	106.933	95.5928					0.11567	0.0922225
	106.931	95.5913					0.115665	0.0922197
	106.929	95.5061					0.11566	0.0920538
	106.913	95.3644					0.115625	0.0917784
	106.905	95.3304					0.115609	0.0917123
	106.881	95.3255					0.115555	0.0917027
	106.792	95.3064					0.11536	0.0916657
	106.576	95.2629					0.114889	0.0915813
	106.348	95.1483					0.114392	0.0913591
	106.313	95.0162					0.114317	0.0911032
	106.279	94.9116					0.114244	0.090901
	106.237	94.9067					0.114152	0.0908915
	106.223	94.8946					0.114121	0.0908681
	106.144	94.8167					0.113949	0.0907177
	105.965	94.6697					0.11356	0.090434
	105.962	94.6384					0.113555	0.0903737
	105.897	94.5824					0.113414	0.0902658
	105.838	94.4782					0.113286	0.0900653
	105.778	94.435					0.113157	0.0899822
	105.704	94.3567					0.112996	0.0898316
	105.504	94.354					0.112564	0.0898265
	105.483	94.3289					0.112518	0.0897783
	105.315	94.2952					0.112157	0.0897136
	105.063	94.2788					0.111614	0.089682
	105.047	94.2584					0.11158	0.0896428
	104.974	94.1884					0.111423	0.0895086
	104.849	94.0431					0.111156	0.0892302
	104.845	94.0167					0.111146	0.0891796
	104.823	93.9526					0.111099	0.0890571
	104.747	93.8563					0.110937	0.088873
	104.558	93.8483					0.110533	0.0888577
	104.506	93.7952					0.11042	0.0887563
	104.493	93.7061					0.110392	0.0885862
	104.467	93.6267					0.110338	0.0884348
	104.456	93.6189					0.110315	0.08842
	104.414	93.617					0.110224	0.0884164
	104.298	93.5717					0.109977	0.08833
	104.251	93.4475					0.109877	0.0880936
	104.243	93.3659					0.109859	0.0879385
	104.177	93.3602					0.10972	0.0879277
	104.137	93.3553					0.109634	0.0879183
	104.126	93.2722					0.109611	0.0877605
	104.03	93.1822					0.109406	0.0875898
	103.988	93.106					0.109317	0.0874453
	103.865	93.0858					0.109055	0.0874071
	103.705	93.0553					0.108717	0.0873492
	103.598	93.0362					0.10849	0.0873132
	103.534	93.0138					0.108354	0.0872707
	103.52	92.9866					0.108325	0.0872192
	103.505	92.9833					0.108293	0.087213
	103.284	92.9037					0.107827	0.0870625
	103.281	92.8836					0.107821	0.0870245
	103.258	92.8649					0.107772	0.0869891
	103.247	92.811					0.107748	0.0868873
	103.198	92.7268					0.107644	0.0867283
	103.183	92.6801					0.107613	0.0866402
	103.167	92.5352					0.107579	0.0863672
	102.525	92.5171					0.10623	0.0863331
	102.459	92.4841					0.106093	0.0862711
	102.347	92.3592					0.105857	0.0860361
	102.321	92.3255					0.105805	0.0859728
	102.283	92.1741					0.105725	0.0856887
	102.194	92.1093					0.105538	0.0855672
	102.128	92.002					0.105401	0.0853662
	102.09	91.9252					0.105322	0.0852226
	101.872	91.829					0.104868	0.0850429
	101.87	91.7969					0.104863	0.0849828
	101.846	91.7966					0.104813	0.0849823
	101.787	91.7542					0.10469	0.084903
	101.558	91.7518					0.104215	0.0848987
	101.351	91.6998					0.103786	0.0848017
	101.347	91.6849					0.103778	0.0847738
	101.251	91.6667					0.103579	0.0847398
	101.099	91.6456					0.103267	0.0847005
	100.98	91.6258					0.103021	0.0846636
	100.926	91.5679					0.10291	0.0845557
	100.768	91.5473					0.102584	0.0845174
	100.687	91.547					0.102418	0.0845168
	100.676	91.527					0.102394	0.0844796
	100.571	91.42					0.102178	0.0842805
	100.548	91.4169					0.102132	0.0842749
	100.514	91.3665					0.102062	0.084181
	100.481	91.177					0.101993	0.0838293
	100.362	91.1759					0.10175	0.0838274
	100.323	91.1521					0.101671	0.0837832
	100.291	91.1379					0.101606	0.0837569
	100.255	91.0729					0.101531	0.0836365
	100.208	91.0289					0.101436	0.083555
	100.066	91.0242					0.101145	0.0835462
	100.047	90.9788					0.101106	0.0834622
	99.8881	90.8735					0.100782	0.0832676
	99.8664	90.8611					0.100738	0.0832447
	99.8598	90.8513					0.100724	0.0832265
	99.8507	90.818					0.100706	0.0831651
	99.8488	90.7686					0.100702	0.0830738
	99.7186	90.7596					0.100437	0.0830571
	99.6294	90.7042					0.100255	0.0829551
	99.6205	90.5253					0.100237	0.0826254
	99.6133	90.4561					0.100223	0.0824981
	99.6049	90.2707					0.100206	0.0821576
	99.5366	90.2427					0.100067	0.0821061
	99.5312	90.2201					0.100056	0.0820647
	99.4206	90.1945					0.0998313	0.0820177
	99.3294	90.1858					0.0996464	0.0820017
	99.3175	90.1512					0.0996223	0.0819384
	98.9652	90.1148					0.0989098	0.0818717
	98.931	90.0227					0.0988407	0.081703
	98.8609	90.0222					0.0986994	0.081702
	98.8556	89.9477					0.0986887	0.0815659
	98.8478	89.7885					0.098673	0.081275
	98.8427	89.7724					0.0986628	0.0812455
	98.8315	89.7129					0.0986401	0.0811371
	98.7401	89.6652					0.0984561	0.08105
	98.6899	89.6651					0.098355	0.0810499
	98.6795	89.6202					0.098334	0.0809681
	98.6271	89.5166					0.0982285	0.0807796
	98.4866	89.473					0.0979462	0.0807002
	98.4816	89.3494					0.0979361	0.0804756
	98.447	89.3447					0.0978666	0.080467
	98.4001	89.2479					0.0977725	0.0802914
	98.3631	89.2403					0.0976982	0.0802777
	98.3612	89.1733					0.0976945	0.0801562
	98.3149	89.1719					0.0976015	0.0801536
	98.3075	89.1066					0.0975867	0.0800354
	98.2854	88.8797					0.0975425	0.079625
	98.227	88.7938					0.0974254	0.0794699
	98.2063	88.7322					0.097384	0.0793589
	98.1282	88.6885					0.0972276	0.0792802
	98.1233	88.6391					0.0972178	0.079191
	98.1043	88.6116					0.0971799	0.0791416
	98.076	88.6021					0.0971232	0.0791246
	98.0693	88.5966					0.0971098	0.0791146
	98.0091	88.5607					0.0969895	0.07905
	97.8773	88.5605					0.0967263	0.0790496
	97.8408	88.5089					0.0966534	0.0789568
	97.7053	88.481					0.0963835	0.0789066
	97.6977	88.3988					0.0963682	0.078759
	97.6648	88.383					0.0963026	0.0787305
	97.5901	88.323					0.096154	0.0786229
	97.577	88.289					0.096128	0.0785619
	97.5572	88.2526					0.0960885	0.0784965
	97.5219	88.2249					0.0960183	0.078447
	97.4632	88.1019					0.0959018	0.0782266
	97.4274	88.0664					0.0958307	0.0781631
	97.415	88.0447					0.095806	0.0781243
	97.3434	87.9981					0.0956638	0.0780409
	97.2193	87.9861					0.0954178	0.0780195
	97.1385	87.9428					0.0952578	0.0779421
	97.1032	87.9303					0.0951879	0.0779199
	96.9738	87.9288					0.0949318	0.0779172
	96.9442	87.9					0.0948734	0.0778657
	96.9435	87.8797					0.094872	0.0778295
	96.943	87.8747					0.0948711	0.0778205
	96.9348	87.863					0.0948549	0.0777996
	96.9131	87.8625					0.094812	0.0777987
	96.8761	87.8054					0.094739	0.0776969
	96.7238	87.7697					0.0944384	0.0776333
	96.7033	87.7377					0.094398	0.0775763
	96.6933	87.7357					0.0943783	0.0775726
	96.5785	87.655					0.0941522	0.077429
	96.5109	87.6011					0.0940192	0.0773329
	96.4194	87.5565					0.0938393	0.0772537
	96.411	87.5151					0.093823	0.07718
	96.4011	87.5084					0.0938034	0.0771682
	96.3537	87.4831					0.0937104	0.0771232
	96.2333	87.4103					0.0934742	0.0769938
	96.1512	87.3991					0.0933133	0.076974
	96.1461	87.3859					0.0933033	0.0769506
	95.9765	87.385					0.0929712	0.076949
	95.8321	87.2528					0.0926891	0.0767146
	95.8128	87.1816					0.0926515	0.0765884
	95.7117	87.1553					0.0924543	0.0765419
	95.6019	87.088					0.0922403	0.0764228
	95.5915	87.0462					0.0922201	0.0763489
	95.5744	86.9992					0.0921867	0.0762659
	95.4588	86.997					0.0919618	0.0762619
	95.4401	86.991					0.0919254	0.0762514
	95.3739	86.9689					0.0917969	0.0762124
	95.3638	86.9497					0.0917771	0.0761784
	95.3526	86.8813					0.0917554	0.0760577
	95.2355	86.8383					0.0915282	0.0759819
	95.2199	86.8024					0.091498	0.0759186
	95.172	86.6908					0.091405	0.075722
	95.1311	86.679					0.0913258	0.0757012
	94.9931	86.6642					0.0910586	0.0756752
	94.988	86.6606					0.0910487	0.0756689
	94.8952	86.6176					0.0908692	0.0755932
	94.8682	86.5516					0.0908171	0.0754773
	94.8298	86.5302					0.090743	0.0754397
	94.7835	86.5115					0.0906536	0.0754068
	94.7507	86.4568					0.0905902	0.0753108
	94.6721	86.4319					0.0904386	0.075267
	94.6636	86.4316					0.0904224	0.0752664
	94.631	86.3385					0.0903594	0.0751033
	94.4993	86.3233					0.0901058	0.0750765
	94.473	86.3121					0.0900553	0.0750569
	94.3657	86.2766					0.089849	0.0749947
	94.3208	86.2364					0.0897627	0.0749244
	94.2702	86.1818					0.0896656	0.0748288
	94.1771	86.1652					0.089487	0.0747997
	94.0924	86.0874					0.0893247	0.0746637
	94.0917	86.0873					0.0893232	0.0746636
	94.0726	86.0727					0.0892868	0.0746381
	93.9987	86.0424					0.0891452	0.0745852
	93.9253	85.9788					0.0890048	0.074474
	93.9188	85.9296					0.0889924	0.0743882
	93.8759	85.8729					0.0889103	0.0742893
	93.8241	85.8564					0.0888114	0.0742606
	93.6797	85.7745					0.0885358	0.074118
	93.6537	85.7262					0.0884863	0.0740339
	93.5973	85.7179					0.0883787	0.0740194
	93.5718	85.7098					0.0883303	0.0740054
	93.5324	85.7018					0.0882552	0.0739914
	93.4966	85.6646					0.0881871	0.0739268
	93.4548	85.642					0.0881076	0.0738874
	93.311	85.6287					0.0878342	0.0738644
	93.2763	85.5716					0.0877683	0.073765
	93.2313	85.5585					0.0876828	0.0737424
	93.184	85.5369					0.0875932	0.0737049
	93.0681	85.5351					0.0873735	0.0737018
	93.0398	85.5325					0.08732	0.0736973
	93.0026	85.5093					0.0872495	0.0736569
	92.9117	85.4853					0.0870776	0.0736153
	92.8364	85.4317					0.0869352	0.0735224
	92.7521	85.4259					0.0867761	0.0735124
	92.737	85.3204					0.0867475	0.0733295
	92.7295	85.2536					0.0867335	0.073214
	92.6009	85.2326					0.0864909	0.0731776
	92.4244	85.1332					0.0861587	0.0730058
	92.4145	85.092					0.08614	0.0729346
	92.3869	85.0038					0.0860882	0.0727823
	92.3718	85.0006					0.0860598	0.0727768
	92.3498	84.8679					0.0860184	0.0725481
	92.3302	84.8383					0.0859816	0.0724972
	92.2855	84.7183					0.0858977	0.0722908
	92.2316	84.7106					0.0857964	0.0722775
	92.1871	84.6716					0.0857131	0.0722105
	92.1038	84.6661					0.085557	0.072201
	92.0493	84.5852					0.0854547	0.0720621
	91.9573	84.5664					0.0852825	0.0720299
	91.9533	84.5618					0.0852752	0.072022
	91.8727	84.5605					0.0851244	0.0720198
	91.8088	84.5196					0.085005	0.0719497
	91.7517	84.3347					0.0848985	0.0716328
	91.7392	84.3083					0.0848752	0.0715877
	91.7129	84.3082					0.0848261	0.0715876
	91.6894	84.2046					0.0847822	0.0714105
	91.665	84.0998					0.0847368	0.0712316
	91.6102	84.0753					0.0846345	0.0711898
	91.5782	84.0519					0.084575	0.0711499
	91.5596	83.9555					0.0845403	0.0709857
	91.5277	83.9024					0.0844809	0.0708952
	91.5184	83.8693					0.0844637	0.0708388
	91.4724	83.8373					0.0843781	0.0707844
	91.4253	83.5824					0.0842905	0.0703516
	91.348	83.5716					0.0841468	0.0703333
	91.3279	83.4892					0.0841094	0.0701938
	91.3154	83.4887					0.0840861	0.070193
	91.2778	83.4582					0.0840164	0.0701412
	91.246	83.3897					0.0839574	0.0700253
	91.2398	83.3106					0.0839459	0.0698917
	91.0498	83.2806					0.0835936	0.069841
	91.0477	83.2715					0.0835897	0.0698257
	90.9235	83.2623					0.0833599	0.06981
	90.9185	83.2432					0.0833507	0.0697779
	90.8633	83.2278					0.0832486	0.0697518
	90.8545	83.1953					0.0832324	0.0696969
	90.829	83.1776					0.0831853	0.0696671
	90.7286	83.1351					0.083	0.0695955
	90.7164	83.135					0.0829776	0.0695952
	90.6942	83.1316					0.0829366	0.0695896
	90.6562	83.1173					0.0828664	0.0695655
	90.6362	83.0156					0.0828296	0.0693941
	90.5215	82.9533					0.0826184	0.0692893
	90.4629	82.9177					0.0825105	0.0692294
	90.3686	82.9103					0.0823372	0.069217
	90.3488	82.8979					0.0823009	0.0691962
	90.3484	82.8563					0.0823001	0.0691261
	90.276	82.8546					0.0821673	0.0691234
	90.2701	82.8272					0.0821564	0.0690773
	90.2489	82.8242					0.0821174	0.0690722
	90.2049	82.787					0.0820368	0.0690098
	90.1663	82.7354					0.081966	0.0689232
	90.1466	82.4398					0.0819299	0.0684282
	89.9479	82.4374					0.0815662	0.0684243
	89.9041	82.2616					0.081486	0.0681308
	89.8819	82.2553					0.0814455	0.0681202
	89.8669	82.2444					0.0814182	0.068102
	89.8146	82.2106					0.0813225	0.0680456
	89.4813	82.1324					0.0807153	0.0679155
	89.4493	82.0932					0.0806572	0.0678502
	89.4256	82.0779					0.080614	0.0678248
	89.3945	82.0476					0.0805574	0.0677744
	89.3899	82.0031					0.0805491	0.0677003
	89.3606	81.9925					0.0804959	0.0676828
	89.3084	81.9459					0.0804011	0.0676054
	89.2835	81.9346					0.080356	0.0675866
	89.1949	81.9097					0.0801953	0.0675451
	89.1579	81.8493					0.0801283	0.067445
	89.1501	81.8272					0.0801142	0.0674083
	89.1381	81.7991					0.0800924	0.0673617
	89.1379	81.7939					0.0800921	0.067353
	88.8898	81.7767					0.0796433	0.0673245
	88.8113	81.7476					0.0795016	0.0672763
	88.7546	81.7274					0.0793992	0.0672429
	88.7307	81.4848					0.0793561	0.0668416
	88.7029	81.4674					0.0793061	0.0668127
	88.7024	81.4617					0.0793051	0.0668035
	88.6722	81.4373					0.0792507	0.0667631
	88.6636	81.4097					0.0792353	0.0667175
	88.6516	81.407					0.0792136	0.0667131
	88.5028	81.3752					0.0789459	0.0666607
	88.4867	81.363					0.078917	0.0666406
	88.4777	81.3552					0.0789007	0.0666277
	88.4262	81.3548					0.0788081	0.0666271
	88.4232	81.3407					0.0788027	0.0666038
	88.4016	81.297					0.0787639	0.0665317
	88.3791	81.2573					0.0787236	0.0664664
	88.292	81.1271					0.0785672	0.0662521
	88.2486	81.0845					0.0784894	0.0661821
	88.0891	81.07					0.0782038	0.0661583
	88.0174	81.069					0.0780755	0.0661566
	87.9276	81.0386					0.077915	0.0661067
	87.9195	81.029					0.0779006	0.0660909
	87.8037	81.0188					0.077694	0.0660742
	87.7776	81.0073					0.0776473	0.0660554
	87.7444	81.0016					0.0775882	0.0660459
	87.6968	80.9873					0.0775034	0.0660224
	87.6635	80.9756					0.077444	0.0660032
	87.6608	80.9747					0.0774392	0.0660018
	87.6601	80.9734					0.0774379	0.0659996
	87.6319	80.9302					0.0773879	0.0659289
	87.6134	80.8913					0.0773549	0.0658651
	87.5324	80.7585					0.0772108	0.0656475
	87.5083	80.7373					0.077168	0.0656128
	87.473	80.7301					0.0771052	0.0656011
	87.4598	80.7141					0.0770817	0.0655748
	87.4237	80.7125					0.0770177	0.0655723
	87.2989	80.6799					0.0767962	0.065519
	87.2011	80.6219					0.076623	0.0654242
	87.161	80.5836					0.0765519	0.0653616
	87.1021	80.5525					0.0764477	0.0653109
	87.0206	80.5522					0.0763037	0.0653103
	86.9738	80.502					0.076221	0.0652285
	86.963	80.4982					0.0762019	0.0652222
	86.9616	80.4967					0.0761995	0.0652198
	86.9122	80.4939					0.0761122	0.0652152
	86.8383	80.4749					0.0759818	0.0651843
	86.7629	80.4731					0.075849	0.0651813
	86.7447	80.4716					0.0758169	0.0651789
	86.7427	80.4027					0.0758134	0.0650666
	86.6951	80.347					0.0757296	0.0649758
	86.6563	80.3094					0.0756613	0.0649146
	86.546	80.1754					0.0754673	0.0646967
	86.5441	80.1693					0.075464	0.0646869
	86.5332	80.1178					0.0754448	0.0646034
	86.4874	80.0858					0.0753645	0.0645513
	86.4669	80.0846					0.0753285	0.0645494
	86.4668	80.0731					0.0753282	0.0645308
	86.4175	80.0608					0.0752417	0.0645108
	86.3265	80.0472					0.0750821	0.0644887
	86.3071	80.0063					0.0750482	0.0644224
	86.2942	79.9593					0.0750256	0.0643462
	86.2623	79.9528					0.0749698	0.0643358
	86.2426	79.9503					0.0749352	0.0643318
	86.1703	79.8951					0.0748088	0.0642424
	86.1567	79.7805					0.0747849	0.064057
	86.111	79.7747					0.0747051	0.0640477
	86.093	79.6562					0.0746736	0.0638563
	86.0633	79.6516					0.0746216	0.0638489
	86.0559	79.6475					0.0746086	0.0638423
	85.92	79.6119					0.0743715	0.0637848
	85.8543	79.6105					0.074257	0.0637826
	85.7938	79.4958					0.0741516	0.0635977
	85.7923	79.4706					0.074149	0.0635572
	85.777	79.4382					0.0741224	0.063505
	85.7731	79.4044					0.0741156	0.0634506
	85.739	79.3831					0.0740561	0.0634164
	85.6809	79.3372					0.073955	0.0633425
	85.6639	79.3309					0.0739256	0.0633325
	85.6356	79.2995					0.0738764	0.0632821
	85.5901	79.2839					0.0737972	0.063257
	85.5845	79.2271					0.0737876	0.0631659
	85.5838	79.2215					0.0737864	0.0631568
	85.4586	79.1838					0.073569	0.0630964
	85.4487	79.158					0.0735519	0.063055
	85.4316	79.111					0.0735222	0.0629797
	85.4115	79.005					0.0734874	0.0628099
	85.39	78.9837					0.0734502	0.0627759
	85.3877	78.963					0.0734461	0.0627428
	85.3638	78.9449					0.0734047	0.0627138
	85.1896	78.9206					0.0731031	0.0626751
	85.159	78.8643					0.0730504	0.062585
	85.0926	78.861					0.0729356	0.0625798
	84.8635	78.8477					0.0725406	0.0625585
	84.8537	78.8409					0.0725236	0.0625477
	84.8184	78.788					0.0724629	0.0624632
	84.7876	78.6978					0.0724099	0.0623194
	84.7871	78.6646					0.0724091	0.0622664
	84.7838	78.6608					0.0724034	0.0622604
	84.7641	78.6513					0.0723695	0.0622454
	84.7468	78.6422					0.0723398	0.0622309
	84.6677	78.6362					0.0722039	0.0622213
	84.6384	78.6121					0.0721535	0.0621828
	84.5709	78.5852					0.0720376	0.0621401
	84.5373	78.5313					0.07198	0.0620543
	84.5207	78.5117					0.0719516	0.0620232
	84.4614	78.4933					0.0718499	0.0619939
	84.4549	78.4585					0.0718387	0.0619387
	84.3569	78.4384					0.0716708	0.0619067
	84.3465	78.3965					0.0716531	0.0618402
	84.3308	78.3579					0.0716263	0.061779
	84.32	78.2998					0.0716077	0.0616868
	84.3015	78.238					0.0715761	0.0615889
	84.2971	78.2034					0.0715686	0.061534
	84.2718	78.192					0.0715254	0.061516
	84.1538	78.172					0.0713238	0.0614843
	84.0554	78.1073					0.0711559	0.061382
	84.0349	78.0944					0.0711209	0.0613615
	83.9224	78.0466					0.0709293	0.061286
	83.8426	78.0183					0.0707935	0.0612414
	83.7072	78.0121					0.0705634	0.0612316
	83.5287	78.0103					0.0702606	0.0612286
	83.4705	77.964					0.0701622	0.0611556
	83.4159	77.9615					0.0700697	0.0611517
	83.3166	77.953					0.0699018	0.0611382
	83.3066	77.882					0.069885	0.0610263
	83.2315	77.8806					0.069758	0.0610241
	83.217	77.806					0.0697336	0.0609064
	83.1225	77.7899					0.0695742	0.0608812
	83.1185	77.7232					0.0695675	0.0607761
	82.9237	77.6896					0.0692396	0.0607233
	82.9208	77.6797					0.0692347	0.0607077
	82.919	77.6646					0.0692317	0.0606839
	82.9167	77.5883					0.0692278	0.060564
	82.855	77.5448					0.069124	0.0604957
	82.8361	77.5244					0.0690923	0.0604637
	82.8226	77.5202					0.0690697	0.0604572
	82.809	77.5157					0.0690468	0.0604501
	82.7682	77.4513					0.0689783	0.060349
	82.7266	77.4386					0.0689084	0.0603291
	82.7126	77.4278					0.068885	0.0603122
	82.6726	77.4008					0.0688179	0.0602699
	82.6698	77.3831					0.0688132	0.0602423
	82.5051	77.3756					0.0685374	0.0602305
	82.4657	77.3448					0.0684715	0.0601823
	82.4589	77.3216					0.0684603	0.0601459
	82.4446	77.3075					0.0684362	0.0601238
	82.4254	77.2828					0.0684042	0.0600852
	82.384	77.2704					0.0683351	0.0600657
	82.3632	77.23					0.0683004	0.0600026
	82.3149	77.1899					0.0682196	0.0599399
	82.228	77.1553					0.0680747	0.0598859
	82.196	77.1169					0.0680214	0.0598259
	82.177	77.1079					0.0679897	0.0598118
	82.1753	77.1071					0.0679869	0.0598107
	82.162	77.0857					0.0679647	0.0597773
	82.1239	77.0531					0.0679014	0.0597265
	82.0732	77.0091					0.067817	0.0596578
	81.9366	76.9602					0.0675899	0.0595816
	81.9317	76.96					0.0675816	0.0595813
	81.9266	76.9461					0.0675732	0.0595597
	81.9083	76.9278					0.0675428	0.0595312
	81.8684	76.9244					0.0674767	0.0595258
	81.7809	76.9108					0.0673315	0.0595047
	81.7476	76.8973					0.0672763	0.0594837
	81.6838	76.8913					0.0671707	0.0594744
	81.6651	76.7554					0.0671396	0.059263
	81.6458	76.7463					0.0671077	0.0592489
	81.6048	76.7442					0.0670398	0.0592456
	81.538	76.7226					0.0669294	0.0592121
	81.5355	76.6876					0.0669253	0.0591578
	81.5302	76.6757					0.0669165	0.0591394
	81.401	76.6622					0.0667032	0.0591184
	81.3208	76.5899					0.0665709	0.0590062
	81.2396	76.5758					0.0664372	0.0589844
	81.1963	76.5357					0.066366	0.0589223
	81.186	76.5336					0.0663489	0.058919
	81.1546	76.532					0.0662974	0.0589166
	81.1419	76.5275					0.0662764	0.0589096
	81.134	76.5254					0.0662635	0.0589063
	81.1261	76.5166					0.0662505	0.0588927
	81.1049	76.4597					0.0662155	0.0588046
	81.0462	76.4364					0.0661192	0.0587686
	81.0195	76.3891					0.0660753	0.0586955
	80.9904	76.3702					0.0660276	0.0586662
	80.9831	76.3609					0.0660156	0.0586519
	80.9807	76.3507					0.0660117	0.0586362
	80.9612	76.3131					0.0659797	0.058578
	80.951	76.2675					0.0659629	0.0585077
	80.9072	76.1994					0.0658911	0.0584025
	80.8769	76.1653					0.0658415	0.0583501
	80.814	76.1311					0.0657383	0.0582974
	80.7984	76.1197					0.0657127	0.0582798
	80.7501	76.1137					0.0656338	0.0582705
	80.7265	76.0602					0.0655952	0.0581882
	80.6868	76.0351					0.0655303	0.0581495
	80.684	76.022					0.0655257	0.0581293
	80.6835	76.0152					0.0655248	0.0581189
	80.6348	76.0112					0.0654452	0.0581127
	80.631	75.99					0.0654391	0.0580801
	80.6182	75.812					0.0654181	0.0578068
	80.6045	75.8119					0.0653957	0.0578066
	80.5963	75.8078					0.0653824	0.0578004
	80.5598	75.7616					0.0653228	0.0577295
	80.4336	75.7591					0.065117	0.0577257
	80.4321	75.7533					0.0651144	0.0577169
	80.4314	75.7433					0.0651133	0.0577016
	80.4263	75.7017					0.065105	0.0576378
	80.3821	75.6777					0.0650329	0.057601
	80.3817	75.6685					0.0650324	0.057587
	80.3134	75.6415					0.0649212	0.0575456
	80.283	75.6396					0.0648717	0.0575427
	80.1215	75.6356					0.0646092	0.0575367
	80.0749	75.6105					0.0645337	0.0574982
	80.0349	75.4547					0.0644688	0.0572601
	79.9861	75.4444					0.0643896	0.0572444
	79.9092	75.4441					0.0642652	0.057244
	79.855	75.4247					0.0641775	0.0572144
	79.7894	75.3679					0.0640714	0.0571277
	79.786	75.3647					0.0640659	0.0571229
	79.7764	75.3543					0.0640503	0.057107
	79.7593	75.3521					0.0640228	0.0571036
	79.7521	75.3424					0.0640112	0.0570888
	79.6586	75.3112					0.0638601	0.0570414
	79.6107	75.308					0.0637829	0.0570364
	79.5403	75.2924					0.0636694	0.0570126
	79.5401	75.2816					0.0636691	0.0569962
	79.5278	75.2061					0.0636493	0.0568812
	79.4739	75.1846					0.0635624	0.0568487
	79.4666	75.1744					0.0635508	0.0568331
	79.4306	75.1317					0.0634927	0.0567682
	79.4153	75.1171					0.0634682	0.056746
	79.3902	75.0919					0.0634279	0.0567077
	79.3808	75.0505					0.0634128	0.0566449
	79.3648	75.0377					0.063387	0.0566254
	79.3612	75.0077					0.0633811	0.0565799
	79.3339	74.9717					0.0633373	0.0565253
	79.2412	74.9476					0.0631885	0.0564887
	79.2411	74.897					0.0631884	0.0564121
	79.2167	74.8039					0.0631492	0.0562711
	79.1712	74.7977					0.0630762	0.0562618
	79.1605	74.7585					0.0630591	0.0562025
	79.1118	74.7438					0.062981	0.0561802
	79.0634	74.716					0.0629035	0.0561382
	79.031	74.7076					0.0628516	0.0561255
	79.0241	74.6687					0.0628405	0.0560667
	78.9884	74.6306					0.0627834	0.0560092
	78.963	74.5887					0.0627428	0.0559461
	78.7784	74.5754					0.0624479	0.0559259
	78.7553	74.5635					0.0624111	0.055908
	78.7247	74.5548					0.0623623	0.0558949
	78.7237	74.5444					0.0623607	0.0558791
	78.7084	74.5435					0.0623363	0.0558778
	78.6975	74.532					0.062319	0.0558605
	78.6718	74.462					0.062278	0.055755
	78.6692	74.4516					0.0622738	0.0557393
	78.618	74.3751					0.0621923	0.0556243
	78.5993	74.3554					0.0621625	0.0555946
	78.4298	74.3514					0.0618931	0.0555886
	78.39	74.2668					0.0618298	0.0554615
	78.3862	74.2504					0.0618238	0.0554368
	78.3674	74.1689					0.061794	0.0553146
	78.2695	74.1556					0.0616387	0.0552946
	78.2657	74.1232					0.0616327	0.0552461
	78.2187	74.122					0.0615582	0.0552442
	78.1432	74.1206					0.0614388	0.0552421
	78.0969	74.1078					0.0613655	0.055223
	78.0756	74.0812					0.0613319	0.0551831
	78.0443	74.0807					0.0612824	0.0551823
	78.0408	74.0652					0.0612769	0.0551592
	78.0075	74.054					0.0612242	0.0551424
	77.978	74.0228					0.0611777	0.0550956
	77.9655	74.0038					0.061158	0.0550673
	77.9456	73.9836					0.0611266	0.055037
	77.9363	73.8947					0.0611118	0.0549041
	77.9263	73.8618					0.0610962	0.0548549
	77.9049	73.8257					0.0610623	0.054801
	77.8992	73.8146					0.0610534	0.0547845
	77.8905	73.8068					0.0610396	0.0547728
	77.8853	73.8046					0.0610314	0.0547696
	77.8806	73.79					0.061024	0.0547478
	77.8707	73.785					0.0610084	0.0547403
	77.7264	73.7565					0.0607811	0.0546978
	77.6689	73.7514					0.0606908	0.0546902
	77.6225	73.6469					0.0606178	0.0545345
	77.5674	73.5604					0.0605311	0.0544058
	77.4469	73.5585					0.0603421	0.0544029
	77.4286	73.5449					0.0603134	0.0543826
	77.4207	73.518					0.0603011	0.0543427
	77.4079	73.4945					0.060281	0.0543078
	77.3663	73.4927					0.0602159	0.0543051
	77.3165	73.4915					0.0601379	0.0543032
	77.2873	73.4648					0.0600922	0.0542636
	77.2694	73.4517					0.0600642	0.0542441
	77.2616	73.4265					0.060052	0.0542067
	77.2234	73.3279					0.0599924	0.0540606
	77.2062	73.3048					0.0599654	0.0540263
	77.1506	73.2474					0.0598786	0.0539412
	77.1113	73.2224					0.0598173	0.0539043
	77.069	73.1905					0.0597513	0.053857
	77.0242	73.1904					0.0596814	0.0538569
	76.9993	73.1468					0.0596425	0.0537924
	76.9746	73.1429					0.0596041	0.0537865
	76.9629	73.12					0.0595859	0.0537528
	76.9551	73.0828					0.0595737	0.0536977
	76.9515	73.0345					0.059568	0.0536264
	76.9473	73.0071					0.0595616	0.0535859
	76.9258	72.9941					0.0595281	0.0535668
	76.8556	72.989					0.0594188	0.0535593
	76.855	72.968					0.0594179	0.0535283
	76.8312	72.935					0.0593809	0.0534796
	76.7396	72.9323					0.0592385	0.0534756
	76.6908	72.9216					0.0591628	0.0534598
	76.6024	72.92					0.0590257	0.0534576
	76.5973	72.899					0.0590178	0.0534265
	76.5916	72.878					0.059009	0.0533956
	76.5853	72.848					0.0589991	0.0533514
	76.5124	72.7188					0.0588861	0.0531613
	76.5051	72.6878					0.0588749	0.0531159
	76.3309	72.6846					0.0586055	0.0531112
	76.2819	72.6757					0.0585298	0.053098
	76.2717	72.6707					0.0585142	0.0530906
	76.2471	72.6599					0.0584761	0.0530748
	76.2432	72.6523					0.0584701	0.0530637
	76.1717	72.635					0.0583598	0.0530383
	76.1626	72.6223					0.0583459	0.0530197
	76.152	72.6035					0.0583295	0.0529921
	76.1513	72.5985					0.0583284	0.0529847
	76.1419	72.5855					0.058314	0.0529655
	76.1116	72.5715					0.0582673	0.0529451
	76.0672	72.5617					0.0581989	0.0529307
	76.0636	72.4859					0.0581934	0.0528197
	76.0482	72.4837					0.0581697	0.0528163
	75.9926	72.4729					0.0580842	0.0528005
	75.9572	72.4063					0.0580297	0.0527031
	75.9065	72.4062					0.0579519	0.052703
	75.9045	72.3783					0.0579489	0.0526621
	75.8739	72.3646					0.0579018	0.052642
	75.8312	72.3393					0.0578363	0.052605
	75.8211	72.3148					0.0578208	0.0525692
	75.8155	72.3129					0.0578122	0.0525664
	75.79	72.277					0.0577731	0.052514
	75.7301	72.2535					0.0576813	0.0524797
	75.6969	72.2109					0.0576304	0.0524175
	75.6858	72.2057					0.0576134	0.0524099
	75.6598	72.1899					0.0575737	0.0523869
	75.6566	72.1811					0.0575687	0.052374
	75.644	72.1569					0.0575494	0.0523386
	75.6274	72.1286					0.057524	0.0522974
	75.6041	72.1041					0.0574884	0.0522617
	75.5955	72.0799					0.0574752	0.0522264
	75.5446	72.0635					0.0573975	0.0522025
	75.4869	71.9938					0.0573093	0.0521011
	75.3907	71.959					0.0571625	0.0520505
	75.3148	71.8883					0.0570468	0.0519478
	75.2926	71.8147					0.0570129	0.0518408
	75.2766	71.7967					0.0569886	0.0518147
	75.269	71.7851					0.0569771	0.0517979
	75.2579	71.7748					0.0569602	0.0517829
	75.2242	71.7386					0.0569088	0.0517305
	75.2206	71.6588					0.0569034	0.0516149
	75.2075	71.6145					0.0568835	0.0515507
	75.1911	71.6101					0.0568585	0.0515444
	75.1881	71.6009					0.0568539	0.051531
	75.1672	71.5677					0.0568221	0.051483
	75.1622	71.5582					0.0568145	0.0514693
	75.1521	71.5429					0.0567992	0.0514471
	75.1207	71.5319					0.0567514	0.0514312
	74.9362	71.5205					0.0564714	0.0514148
	74.9211	71.4957					0.0564486	0.051379
	74.8712	71.4453					0.056373	0.0513062
	74.8695	71.4439					0.0563703	0.0513042
	74.8374	71.4239					0.0563219	0.0512753
	74.8361	71.3517					0.0563199	0.0511712
	74.7321	71.3292					0.0561626	0.0511388
	74.7253	71.321					0.0561523	0.051127
	74.7074	71.2885					0.0561252	0.0510801
	74.627	71.2813					0.0560038	0.0510698
	74.5888	71.2572					0.0559462	0.051035
	74.5534	71.2419					0.0558927	0.0510129
	74.5283	71.1872					0.0558549	0.0509343
	74.4957	71.1595					0.0558058	0.0508944
	74.4842	71.1497					0.0557884	0.0508803
	74.4263	71.1359					0.0557012	0.0508606
	74.4205	71.1014					0.0556925	0.050811
	74.3675	71.0811					0.0556128	0.0507818
	74.3666	71.0316					0.0556115	0.0507108
	74.3609	70.9577					0.0556029	0.0506048
	74.358	70.9549					0.0555985	0.0506007
	74.3537	70.9532					0.055592	0.0505984
	74.3393	70.8923					0.0555704	0.0505111
	74.3317	70.887					0.0555589	0.0505034
	74.3298	70.7531					0.0555562	0.0503118
	74.3162	70.7282					0.0555357	0.0502762
	74.3025	70.6768					0.0555151	0.0502028
	74.2568	70.6747					0.0554464	0.0501998
	74.2499	70.6302					0.055436	0.0501364
	74.2484	70.6092					0.0554339	0.0501065
	74.2115	70.5844					0.0553785	0.050071
	74.211	70.574					0.0553777	0.0500562
	74.1576	70.5264					0.0552976	0.0499884
	74.1264	70.4557					0.0552509	0.0498877
	74.1044	70.4067					0.0552178	0.0498179
	74.1037	70.3845					0.0552168	0.0497865
	74.0904	70.3663					0.0551969	0.0497605
	74.081	70.3546					0.0551828	0.0497439
	74.0787	70.3445					0.0551794	0.0497296
	74.0785	70.2845					0.0551791	0.0496444
	74.0513	70.278					0.0551384	0.0496352
	74.0416	70.2502					0.0551239	0.0495956
	74.0388	70.2474					0.0551196	0.0495917
	74.0238	70.2329					0.0550972	0.0495711
	74.0111	70.2314					0.0550781	0.0495689
	73.9986	70.2137					0.0550594	0.0495439
	73.978	70.1796					0.0550286	0.0494956
	73.9723	70.1641					0.0550201	0.0494736
	73.9544	70.1115					0.0549933	0.049399
	73.9497	70.0998					0.0549862	0.0493825
	73.924	70.0919					0.0549479	0.0493713
	73.8884	70.0207					0.0548947	0.0492705
	73.842	69.9951					0.0548253	0.0492344
	73.762	69.9756					0.054706	0.0492068
	73.7064	69.9555					0.054623	0.0491784
	73.7027	69.8801					0.0546176	0.049072
	73.6845	69.8791					0.0545904	0.0490705
	73.6666	69.8363					0.0545637	0.0490101
	73.6587	69.819					0.0545521	0.0489856
	73.6565	69.8081					0.0545487	0.0489703
	73.5555	69.7878					0.0543985	0.0489418
	73.5177	69.7817					0.0543422	0.0489331
	73.5017	69.7659					0.0543185	0.0489109
	73.4949	69.7076					0.0543084	0.0488288
	73.488	69.6822					0.0542981	0.048793
	73.4764	69.679					0.0542809	0.0487885
	73.4434	69.6692					0.0542318	0.0487747
	73.4404	69.6527					0.0542274	0.0487516
	73.4228	69.6295					0.0542013	0.0487189
	73.2873	69.5919					0.0540003	0.048666
	73.1665	69.5902					0.0538215	0.0486636
	73.1313	69.5625					0.0537695	0.0486247
	72.9837	69.5605					0.0535515	0.0486219
	72.9592	69.5164					0.0535153	0.0485599
	72.956	69.5139					0.0535106	0.0485564
	72.9302	69.4709					0.0534726	0.0484961
	72.8956	69.4344					0.0534216	0.0484449
	72.8206	69.4279					0.0533111	0.0484358
	72.8116	69.3956					0.0532978	0.0483906
	72.8092	69.3861					0.0532942	0.0483772
	72.7923	69.3647					0.0532695	0.0483472
	72.7893	69.2602					0.053265	0.048201
	72.7541	69.2323					0.0532133	0.048162
	72.739	69.2267					0.0531911	0.0481541
	72.7156	69.2085					0.0531566	0.0481287
	72.6656	69.1935					0.0530832	0.0481077
	72.6457	69.1861					0.053054	0.0480973
	72.6345	69.1837					0.0530375	0.0480941
	72.6168	69.1761					0.0530116	0.0480835
	72.5668	69.1628					0.0529382	0.0480648
	72.5592	69.1626					0.0529271	0.0480646
	72.5132	69.1354					0.0528597	0.0480266
	72.5089	69.0824					0.0528532	0.0479527
	72.4698	69.0738					0.0527961	0.0479407
	72.4383	69.0476					0.0527498	0.0479041
	72.4367	69.0322					0.0527475	0.0478827
	72.3932	69.0223					0.0526839	0.0478689
	72.3219	69.0209					0.0525796	0.0478669
	72.3131	68.9658					0.0525667	0.0477901
	72.2441	68.9431					0.0524659	0.0477586
	72.2217	68.9223					0.0524333	0.0477295
	72.1924	68.9089					0.0523905	0.0477109
	72.1555	68.904					0.0523366	0.0477041
	72.1501	68.8982					0.0523288	0.0476961
	72.1267	68.8455					0.0522946	0.0476227
	72.114	68.8435					0.0522762	0.0476199
	72.1072	68.8407					0.0522662	0.047616
	72.0289	68.7946					0.0521521	0.047552
	71.9921	68.7688					0.0520986	0.0475162
	71.9909	68.7555					0.0520969	0.0474977
	71.9856	68.7463					0.0520892	0.0474849
	71.9737	68.6673					0.0520718	0.0473754
	71.9645	68.6539					0.0520585	0.0473568
	71.9591	68.5534					0.0520507	0.0472176
	71.8678	68.5514					0.0519179	0.0472148
	71.822	68.5206					0.0518515	0.0471721
	71.7872	68.5198					0.0518009	0.0471711
	71.7405	68.43					0.0517333	0.0470469
	71.7264	68.428					0.0517128	0.0470442
	71.7055	68.425					0.0516825	0.0470401
	71.6399	68.4221					0.0515875	0.047036
	71.6199	68.4212					0.0515586	0.0470348
	71.6084	68.3961					0.0515419	0.0470002
	71.5945	68.3734					0.0515218	0.0469688
	71.5735	68.2987					0.0514915	0.0468657
	71.5256	68.2792					0.0514222	0.0468389
	71.5192	68.2501					0.0514129	0.0467988
	71.4816	68.2464					0.0513586	0.0467937
	71.4734	68.2385					0.0513468	0.0467828
	71.4619	68.2328					0.0513301	0.0467749
	71.4238	68.2247					0.0512751	0.0467637
	71.3906	68.1722					0.0512273	0.0466914
	71.3748	68.1705					0.0512045	0.0466891
	71.3651	68.1335					0.0511905	0.0466382
	71.3407	68.1037					0.0511553	0.0465973
	71.3384	68.1032					0.051152	0.0465966
	71.327	68.0839					0.0511355	0.0465701
	71.3212	68.068					0.0511272	0.0465482
	71.3111	68.0636					0.0511127	0.0465422
	71.2988	68.0244					0.0510949	0.0464883
	71.2616	68.0122					0.0510414	0.0464716
	71.2613	68.0113					0.0510409	0.0464703
	71.246	67.981					0.0510189	0.0464287
	71.2249	67.9722					0.0509886	0.0464167
	71.1863	67.96					0.0509329	0.0464
	71.1832	67.9589					0.0509286	0.0463984
	71.1633	67.92					0.0509	0.0463451
	71.148	67.9111					0.0508779	0.0463328
	71.0844	67.8951					0.0507866	0.0463109
	71.0804	67.8853					0.0507809	0.0462975
	71.0373	67.8789					0.0507189	0.0462887
	71.0332	67.87					0.0507131	0.0462765
	70.9555	67.8335					0.0506016	0.0462265
	70.9498	67.7854					0.0505934	0.0461607
	70.9181	67.7355					0.050548	0.0460924
	70.8522	67.7347					0.0504536	0.0460913
	70.8185	67.6796					0.0504054	0.046016
	70.8131	67.6672					0.0503977	0.0459991
	70.7508	67.665					0.0503085	0.0459961
	70.7424	67.6469					0.0502965	0.0459715
	70.7403	67.6092					0.0502936	0.0459199
	70.7289	67.5977					0.0502772	0.0459043
	70.7285	67.5923					0.0502767	0.0458968
	70.7182	67.5901					0.050262	0.0458939
	70.7055	67.5875					0.0502438	0.0458903
	70.6938	67.5712					0.0502272	0.0458681
	70.6767	67.5422					0.0502027	0.0458285
	70.6644	67.5243					0.0501852	0.0458041
	70.6575	67.5242					0.0501753	0.045804
	70.6023	67.5					0.0500965	0.045771
	70.5993	67.4544					0.0500923	0.0457089
	70.5	67.4287					0.0499507	0.0456739
	70.4765	67.3983					0.0499174	0.0456327
	70.4347	67.3977					0.0498579	0.0456317
	70.384	67.3915					0.0497857	0.0456233
	70.3462	67.3268					0.0497319	0.0455353
	70.267	67.323					0.0496195	0.0455302
	70.2636	67.2975					0.0496147	0.0454955
	70.2558	67.2846					0.0496036	0.0454781
	70.2417	67.1907					0.0495837	0.0453507
	70.229	67.1764					0.0495656	0.0453312
	70.1167	67.1642					0.0494064	0.0453147
	70.1133	67.1638					0.0494016	0.0453142
	70.0966	67.1315					0.049378	0.0452704
	70.0621	67.1156					0.0493291	0.0452489
	70.0241	67.11					0.0492754	0.0452413
	69.9665	67.09					0.049194	0.0452141
	69.9605	67.081					0.0491854	0.0452021
	69.9389	67.0798					0.0491549	0.0452003
	69.9121	67.0597					0.0491171	0.0451732
	69.8698	67.0095					0.0490573	0.0451053
	69.8619	66.9987					0.0490462	0.0450906
	69.8409	66.99					0.0490166	0.0450789
	69.7877	66.9724					0.0489416	0.0450552
	69.7853	66.9085					0.0489381	0.0449688
	69.7756	66.8907					0.0489245	0.0449448
	69.7635	66.8571					0.0489075	0.0448994
	69.7255	66.8524					0.0488539	0.0448931
	69.701	66.8521					0.0488195	0.0448927
	69.6887	66.8505					0.0488021	0.0448905
	69.6856	66.8414					0.0487977	0.0448783
	69.6712	66.8364					0.0487775	0.0448715
	69.6616	66.8236					0.048764	0.0448542
	69.6172	66.8001					0.0487016	0.0448225
	69.616	66.7998					0.0486999	0.0448222
	69.5935	66.7955					0.0486683	0.0448164
	69.5911	66.7892					0.0486649	0.0448078
	69.591	66.7878					0.0486647	0.044806
	69.5829	66.7847					0.0486534	0.0448018
	69.5822	66.7836					0.0486523	0.0448003
	69.5258	66.7786					0.0485731	0.0447935
	69.5217	66.7502					0.0485674	0.0447553
	69.469	66.6642					0.0484935	0.0446396
	69.4274	66.655					0.0484351	0.0446271
	69.3742	66.6415					0.0483605	0.0446091
	69.3661	66.6389					0.0483491	0.0446055
	69.3317	66.6253					0.048301	0.0445873
	69.3206	66.6166					0.0482855	0.0445755
	69.2704	66.6044					0.0482152	0.0445591
	69.1913	66.572					0.0481046	0.0445156
	69.1799	66.5698					0.0480887	0.0445127
	69.1255	66.5627					0.0480127	0.0445032
	69.0996	66.5533					0.0479767	0.0444904
	69.0811	66.5485					0.0479508	0.044484
	69.0762	66.5201					0.047944	0.0444459
	69.011	66.5062					0.0478531	0.0444272
	68.9988	66.4872					0.0478361	0.0444018
	68.9446	66.4422					0.0477606	0.0443414
	68.9401	66.4389					0.0477543	0.044337
	68.9239	66.4181					0.0477318	0.0443091
	68.8853	66.4159					0.047678	0.0443061
	68.8497	66.3799					0.0476286	0.0442579
	68.8328	66.3551					0.047605	0.0442247
	68.8321	66.3417					0.0476041	0.0442068
	68.8257	66.3411					0.0475952	0.044206
	68.8198	66.2496					0.047587	0.0440836
	68.8142	66.2338					0.0475793	0.0440624
	68.7748	66.1997					0.0475245	0.0440168
	68.7345	66.1764					0.0474686	0.0439858
	68.6883	66.1747					0.0474044	0.0439836
	68.6841	66.1441					0.0473987	0.0439427
	68.6549	66.1393					0.0473582	0.0439363
	68.5985	66.13					0.04728	0.0439238
	68.5941	66.125					0.0472739	0.0439172
	68.594	66.1225					0.0472738	0.0439139
	68.5718	66.1177					0.047243	0.0439074
	68.5512	66.1075					0.0472145	0.0438938
	68.5402	66.0602					0.0471993	0.0438307
	68.5308	66.0358					0.0471863	0.0437982
	68.5299	66.0313					0.0471851	0.0437922
	68.5196	66.0013					0.0471709	0.0437523
	68.5065	65.9923					0.0471527	0.0437404
	68.4692	65.9806					0.0471012	0.0437247
	68.4666	65.979					0.0470976	0.0437226
	68.465	65.9493					0.0470954	0.0436831
	68.4538	65.9474					0.0470798	0.0436806
	68.4155	65.9451					0.0470269	0.0436775
	68.411	65.9432					0.0470207	0.0436749
	68.4053	65.9009					0.0470128	0.0436188
	68.3838	65.895					0.0469832	0.0436108
	68.2602	65.8854					0.0468126	0.0435981
	68.2372	65.8805					0.046781	0.0435916
	68.2359	65.875					0.0467791	0.0435842
	68.1942	65.8579					0.0467217	0.0435616
	68.189	65.8126					0.0467146	0.0435015
	68.1587	65.7673					0.046673	0.0434413
	68.0938	65.7485					0.0465837	0.0434163
	68.0829	65.7134					0.0465687	0.0433698
	68.0667	65.6723					0.0465465	0.0433153
	68.0421	65.6485					0.0465126	0.0432837
	67.9835	65.6479					0.0464321	0.043283
	67.922	65.6397					0.0463478	0.0432722
	67.9149	65.6336					0.046338	0.0432641
	67.9087	65.607					0.0463296	0.0432288
	67.8823	65.5915					0.0462934	0.0432083
	67.874	65.5753					0.046282	0.0431869
	67.8535	65.5696					0.0462539	0.0431793
	67.8467	65.5367					0.0462447	0.0431359
	67.8418	65.513					0.046238	0.0431045
	67.8175	65.4948					0.0462047	0.0430805
	67.7052	65.477					0.046051	0.0430569
	67.6999	65.473					0.0460438	0.0430517
	67.682	65.4545					0.0460194	0.0430273
	67.6591	65.4366					0.045988	0.0430036
	67.656	65.4345					0.0459839	0.0430008
	67.6382	65.4249					0.0459595	0.0429882
	67.6005	65.4091					0.0459081	0.0429674
	67.5661	65.3907					0.0458612	0.0429431
	67.5109	65.3532					0.0457858	0.0428936
	67.4915	65.3489					0.0457595	0.042888
	67.4698	65.3168					0.0457299	0.0428456
	67.4574	65.3053					0.0457131	0.0428305
	67.4434	65.2925					0.045694	0.0428136
	67.4321	65.2676					0.0456786	0.0427808
	67.4161	65.2346					0.0456568	0.0427374
	67.4088	65.2159					0.0456468	0.0427128
	67.3793	65.1985					0.0456067	0.04269
	67.3745	65.129					0.0456002	0.0425985
	67.3522	65.0674					0.0455699	0.0425177
	67.3482	65.0444					0.0455645	0.0424875
	67.3397	65.0441					0.0455529	0.0424871
	67.3299	65.0271					0.0455396	0.0424648
	67.3196	65.0217					0.0455256	0.0424577
	67.3072	65.002					0.0455088	0.0424319
	67.2214	64.9846					0.0453922	0.0424091
	67.2147	64.8957					0.0453832	0.0422926
	67.1937	64.8779					0.0453547	0.0422693
	67.1572	64.8251					0.0453052	0.0422002
	67.1339	64.8185					0.0452737	0.0421917
	67.1224	64.7653					0.0452581	0.0421221
	67.075	64.754					0.0451939	0.0421073
	67.0702	64.7465					0.0451873	0.0420976
	67.0657	64.6972					0.0451813	0.0420333
	67.0365	64.6941					0.0451418	0.0420292
	67.035	64.6765					0.0451397	0.0420062
	67.0276	64.6619					0.0451298	0.0419871
	67.008	64.6492					0.0451033	0.0419706
	66.934	64.6162					0.0450032	0.0419276
	66.917	64.5997					0.0449803	0.0419061
	66.9127	64.5984					0.0449744	0.0419044
	66.8678	64.5814					0.0449138	0.0418823
	66.8431	64.538					0.0448805	0.0418257
	66.8199	64.4831					0.0448492	0.0417543
	66.7146	64.4766					0.0447074	0.0417459
	66.6718	64.4274					0.0446498	0.0416819
	66.6396	64.4271					0.0446065	0.0416815
	66.6382	64.4058					0.0446046	0.0416538
	66.5947	64.3985					0.0445461	0.0416444
	66.5785	64.3356					0.0445243	0.0415627
	66.5466	64.3279					0.0444815	0.0415527
	66.5144	64.316					0.0444383	0.0415372
	66.4931	64.2843					0.0444097	0.0414961
	66.4299	64.2437					0.0443249	0.0414436
	66.4266	64.2359					0.0443205	0.0414335
	66.3924	64.218					0.0442747	0.0414103
	66.3849	64.1682					0.0442646	0.0413459
	66.3779	64.1401					0.0442552	0.0413094
	66.3266	64.1385					0.0441866	0.0413074
	66.3243	64.1084					0.0441835	0.0412684
	66.3227	64.1					0.0441813	0.0412576
	66.3186	64.0738					0.0441759	0.0412237
	66.3182	64.0677					0.0441754	0.0412159
	66.2947	64.0509					0.0441438	0.0411941
	66.197	64.0267					0.0440133	0.0411629
	66.1764	63.9972					0.0439858	0.0411248
	66.1742	63.9388					0.0439829	0.0410495
	66.1706	63.9346					0.0439781	0.0410441
	66.1341	63.9311					0.0439293	0.0410395
	66.1009	63.8931					0.043885	0.0409906
	66.0959	63.8877					0.0438784	0.0409837
	66.0852	63.8616					0.0438641	0.0409501
	66.0631	63.8465					0.0438346	0.0409305
	66.0443	63.8237					0.0438095	0.0409013
	66.044	63.7988					0.0438092	0.0408692
	66.0197	63.7848					0.0437769	0.0408512
	65.9872	63.7781					0.0437335	0.0408426
	65.8801	63.7639					0.043591	0.0408244
	65.8782	63.7437					0.0435886	0.0407983
	65.8769	63.7398					0.0435868	0.0407933
	65.8586	63.7215					0.0435624	0.0407698
	65.8309	63.7093					0.0435257	0.0407541
	65.8087	63.7075					0.0434962	0.0407518
	65.7633	63.6734					0.043436	0.0407081
	65.7376	63.6634					0.0434019	0.0406952
	65.6908	63.6523					0.0433398	0.040681
	65.6574	63.6465					0.0432956	0.0406735
	65.6386	63.6323					0.0432707	0.0406553
	65.6258	63.6037					0.0432537	0.0406187
	65.5954	63.5702					0.0432135	0.0405756
	65.5542	63.5625					0.043159	0.0405659
	65.5403	63.5581					0.0431407	0.0405601
	65.5318	63.5114					0.0431294	0.0405004
	65.5061	63.4944					0.0430955	0.0404786
	65.5011	63.4903					0.0430888	0.0404733
	65.469	63.4835					0.0430465	0.0404646
	65.4609	63.4801					0.0430357	0.0404602
	65.4409	63.4724					0.0430093	0.0404504
	65.3833	63.4709					0.0429334	0.0404486
	65.3596	63.4674					0.042902	0.040444
	65.3445	63.4365					0.0428821	0.0404044
	65.3378	63.4346					0.0428734	0.040402
	65.3202	63.4098					0.0428501	0.0403703
	65.3074	63.3819					0.0428332	0.0403347
	65.268	63.2721					0.0427814	0.0401945
	65.2633	63.2686					0.0427751	0.04019
	65.255	63.2609					0.0427642	0.0401802
	65.2061	63.2416					0.0426999	0.0401556
	65.2036	63.2273					0.0426966	0.0401374
	65.2001	63.2079					0.0426921	0.0401127
	65.1844	63.1425					0.0426714	0.0400294
	65.1415	63.1336					0.0426149	0.040018
	65.1329	63.1333					0.0426036	0.0400176
	65.1312	63.133					0.0426014	0.0400173
	65.1262	63.1278					0.0425949	0.0400107
	65.1216	63.1241					0.0425888	0.040006
	65.1009	63.1217					0.0425616	0.0400029
	65.0876	63.106					0.0425442	0.0399829
	65.086	63.0853					0.0425421	0.0399565
	65.0848	63.0342					0.0425405	0.0398916
	65.0814	63.0208					0.0425361	0.0398746
	65.0604	63.0169					0.0425085	0.0398697
	65.0554	62.9809					0.0425019	0.0398239
	65.0092	62.9758					0.0424413	0.0398174
	65.0064	62.9591					0.0424377	0.0397962
	65	62.8255					0.0424293	0.0396269
	64.9966	62.8253					0.0424248	0.0396266
	64.9922	62.8141					0.042419	0.0396125
	64.9649	62.78					0.0423833	0.0395692
	64.9592	62.7677					0.0423758	0.0395537
	64.956	62.7513					0.0423715	0.0395329
	64.9472	62.7253					0.0423601	0.0395001
	64.9437	62.7043					0.0423554	0.0394735
	64.938	62.7036					0.042348	0.0394725
	64.9175	62.6908					0.0423211	0.0394565
	64.9173	62.6663					0.0423209	0.0394255
	64.8483	62.6627					0.0422307	0.039421
	64.8447	62.6425					0.0422259	0.0393954
	64.8206	62.6349					0.0421943	0.0393858
	64.8152	62.6191					0.0421874	0.0393659
	64.8094	62.5968					0.0421798	0.0393377
	64.7989	62.5951					0.0421661	0.0393356
	64.7901	62.5635					0.0421545	0.0392957
	64.7816	62.5521					0.0421434	0.0392814
	64.7747	62.5163					0.0421344	0.0392363
	64.7678	62.4931					0.0421253	0.0392069
	64.7645	62.4517					0.0421211	0.0391548
	64.7604	62.4479					0.0421157	0.0391501
	64.6904	62.4446					0.0420243	0.039146
	64.69	62.4363					0.0420238	0.0391354
	64.6386	62.4132					0.0419568	0.0391064
	64.6294	62.4098					0.0419448	0.0391022
	64.6255	62.4013					0.0419397	0.0390915
	64.6004	62.4013					0.041907	0.0390915
	64.5579	62.3505					0.0418517	0.0390276
	64.5377	62.344					0.0418253	0.0390194
	64.505	62.3435					0.0417828	0.0390188
	64.4853	62.335					0.0417572	0.0390081
	64.4763	62.3305					0.0417455	0.0390025
	64.4633	62.2753					0.0417286	0.0389331
	64.4503	62.2479					0.0417116	0.0388987
	64.4495	62.2457					0.0417106	0.038896
	64.4299	62.2234					0.0416852	0.0388679
	64.4191	62.1982					0.0416711	0.0388364
	64.4076	62.1617					0.0416562	0.0387907
	64.3969	62.1602					0.0416423	0.0387887
	64.3844	62.1473					0.041626	0.0387726
	64.363	62.0722					0.0415982	0.0386786
	64.3539	62.0678					0.0415864	0.038673
	64.3467	62.0425					0.0415771	0.0386415
	64.3384	62.0096					0.0415664	0.0386003
	64.3158	62.0078					0.0415371	0.0385981
	64.2868	61.9773					0.0414994	0.03856
	64.2844	61.9446					0.0414964	0.0385191
	64.2417	61.9102					0.0414409	0.0384762
	64.2135	61.8083					0.0414045	0.0383492
	64.1835	61.8077					0.0413656	0.0383484
	64.1725	61.8033					0.0413513	0.038343
	64.1059	61.8017					0.0412652	0.038341
	64.0901	61.7989					0.0412448	0.0383374
	64.0869	61.7946					0.0412406	0.0383321
	64.0584	61.786					0.0412039	0.0383214
	64.0485	61.7193					0.0411911	0.0382384
	64.0455	61.7019					0.0411872	0.0382167
	64.0434	61.692					0.0411845	0.0382045
	64.0422	61.6786					0.0411829	0.0381878
	64.0222	61.6553					0.0411571	0.0381588
	63.9919	61.6269					0.041118	0.0381235
	63.9665	61.6252					0.0410852	0.0381215
	63.9397	61.622					0.0410507	0.0381175
	63.9123	61.6071					0.0410153	0.0380989
	63.9068	61.4962					0.0410082	0.0379614
	63.8629	61.4896					0.0409517	0.0379532
	63.8415	61.4636					0.0409241	0.037921
	63.8413	61.4598					0.0409239	0.0379162
	63.8384	61.4524					0.0409202	0.0379072
	63.8338	61.4491					0.0409143	0.037903
	63.8092	61.4398					0.0408826	0.0378915
	63.8043	61.4305					0.0408763	0.03788
	63.7578	61.4236					0.0408165	0.0378715
	63.7443	61.4176					0.0407991	0.037864
	63.672	61.4004					0.0407062	0.0378427
	63.625	61.3498					0.0406459	0.0377801
	63.621	61.3479					0.0406409	0.0377778
	63.6173	61.3466					0.0406361	0.0377762
	63.5751	61.3012					0.040582	0.0377201
	63.5647	61.2939					0.0405686	0.0377111
	63.5554	61.2922					0.0405567	0.037709
	63.5171	61.2772					0.0405077	0.0376905
	63.5154	61.2353					0.0405055	0.0376387
	63.5062	61.2284					0.0404937	0.0376302
	63.4663	61.2115					0.0404426	0.0376094
	63.4331	61.1784					0.0404001	0.0375686
	63.4294	61.1693					0.0403955	0.0375574
	63.4189	61.1566					0.0403819	0.0375417
	63.3694	61.1502					0.0403187	0.0375338
	63.3433	61.1338					0.0402854	0.0375136
	63.308	61.1301					0.0402403	0.037509
	63.306	61.1264					0.0402377	0.0375045
	63.2588	61.0856					0.0401775	0.0374542
	63.2578	61.0695					0.0401762	0.0374345
	63.2564	61.0559					0.0401745	0.0374177
	63.2405	61.0046					0.0401543	0.0373546
	63.2311	60.9968					0.0401422	0.0373451
	63.2264	60.977					0.0401362	0.0373207
	63.0645	60.9735					0.0399302	0.0373164
	63.0275	60.9595					0.0398831	0.0372992
	63.0268	60.905					0.0398822	0.0372323
	63.0098	60.9022					0.0398605	0.0372288
	62.9815	60.8983					0.0398247	0.0372241
	62.9236	60.8751					0.0397512	0.0371956
	62.8979	60.8633					0.0397186	0.0371811
	62.8894	60.8477					0.0397078	0.037162
	62.8864	60.7829					0.039704	0.0370826
	62.8676	60.7799					0.0396802	0.0370789
	62.8057	60.7622					0.0396018	0.0370573
	62.7828	60.7081					0.0395728	0.0369911
	62.7613	60.6892					0.0395456	0.0369679
	62.7063	60.6712					0.039476	0.036946
	62.6968	60.6492					0.0394641	0.036919
	62.6888	60.6318					0.0394539	0.0368978
	62.6832	60.6115					0.0394468	0.036873
	62.6827	60.6018					0.0394462	0.0368612
	62.6347	60.5998					0.0393855	0.0368587
	62.5488	60.5908					0.0392772	0.0368477
	62.5286	60.5824					0.0392518	0.0368375
	62.4871	60.5779					0.0391995	0.036832
	62.4713	60.542					0.0391795	0.0367882
	62.4655	60.5365					0.0391723	0.0367815
	62.4651	60.5141					0.0391718	0.0367542
	62.4386	60.4615					0.0391384	0.0366901
	62.3564	60.455					0.0390349	0.0366822
	62.3472	60.4097					0.0390234	0.0366269
	62.3296	60.4046					0.0390013	0.0366208
	62.3124	60.4043					0.0389797	0.0366204
	62.3066	60.3932					0.0389725	0.0366069
	62.2872	60.3868					0.0389481	0.0365992
	62.279	60.3819					0.0389378	0.0365931
	62.263	60.3382					0.0389177	0.0365401
	62.2611	60.3272					0.0389152	0.0365267
	62.2536	60.3255					0.0389059	0.0365246
	62.2254	60.312					0.0388705	0.0365082
	62.1711	60.3003					0.0388024	0.036494
	62.1694	60.2836					0.0388002	0.0364737
	62.1688	60.2796					0.0387995	0.0364689
	62.1653	60.2765					0.0387952	0.0364651
	62.1237	60.238					0.038743	0.0364184
	62.1072	60.232					0.0387224	0.036411
	62.0592	60.2242					0.0386623	0.0364015
	62.059	60.1923					0.0386621	0.0363629
	62.0519	60.19					0.0386532	0.0363601
	62.0418	60.1899					0.0386406	0.03636
	62.029	60.1712					0.0386246	0.0363372
	62.0152	60.1433					0.0386073	0.0363035
	61.9912	60.1421					0.0385773	0.036302
	61.9797	60.1284					0.0385629	0.0362854
	61.8119	60.1191					0.0383536	0.0362741
	61.7949	60.0992					0.0383324	0.0362501
	61.7752	60.0886					0.0383079	0.0362372
	61.7649	60.0766					0.0382951	0.0362228
	61.7634	60.0765					0.0382932	0.0362226
	61.7009	60.0588					0.0382155	0.0362012
	61.6797	60.0526					0.0381891	0.0361936
	61.6709	60.0483					0.0381782	0.0361885
	61.6609	60.0404					0.0381658	0.0361789
	61.6391	60.0388					0.0381387	0.036177
	61.6007	60.0318					0.038091	0.0361685
	61.5903	60.0093					0.0380781	0.0361413
	61.575	60.0024					0.0380591	0.0361329
	61.567	59.9875					0.0380491	0.0361149
	61.5645	59.9863					0.0380461	0.0361135
	61.5308	59.9628					0.0380043	0.0360851
	61.4971	59.9554					0.0379625	0.0360762
	61.4957	59.9166					0.0379608	0.0360293
	61.4567	59.916					0.0379124	0.0360287
	61.3741	59.8982					0.0378102	0.0360071
	61.3664	59.8846					0.0378007	0.0359908
	61.3106	59.8667					0.0377318	0.0359691
	61.2857	59.8504					0.037701	0.0359495
	61.2608	59.8251					0.0376703	0.035919
	61.2347	59.8004					0.0376381	0.0358892
	61.2341	59.7815					0.0376373	0.0358665
	61.2011	59.7799					0.0375966	0.0358645
	61.1431	59.7713					0.0375251	0.0358542
	61.1189	59.7593					0.0374952	0.0358398
	61.1046	59.7317					0.0374777	0.0358065
	61.0951	59.7231					0.037466	0.0357962
	61.0842	59.7182					0.0374525	0.0357903
	61.0047	59.7078					0.0373547	0.0357777
	60.9855	59.6992					0.0373311	0.0357674
	60.9795	59.6861					0.0373238	0.0357517
	60.9298	59.6786					0.0372628	0.0357426
	60.8982	59.6581					0.0372239	0.0357181
	60.8535	59.63					0.0371691	0.0356843
	60.848	59.6057					0.0371624	0.035655
	60.846	59.5872					0.0371599	0.0356329
	60.8121	59.5836					0.0371184	0.0356285
	60.7881	59.566					0.037089	0.0356074
	60.7525	59.551					0.0370454	0.0355894
	60.745	59.5376					0.0370362	0.0355733
	60.7183	59.5293					0.0370035	0.0355633
	60.7041	59.5223					0.0369862	0.035555
	60.691	59.4687					0.0369702	0.0354908
	60.6717	59.4527					0.0369465	0.0354716
	60.6387	59.4467					0.0369062	0.0354644
	60.5971	59.4366					0.0368555	0.0354523
	60.5844	59.4324					0.0368399	0.0354473
	60.5657	59.4256					0.0368171	0.0354392
	60.539	59.4105					0.0367845	0.0354212
	60.5361	59.4068					0.036781	0.0354167
	60.5065	59.3907					0.0367449	0.0353974
	60.4971	59.3839					0.0367335	0.0353892
	60.4937	59.3715					0.0367293	0.0353744
	60.4595	59.356					0.0366876	0.0353559
	60.4517	59.3553					0.0366781	0.0353551
	60.4299	59.3429					0.0366515	0.0353403
	60.3785	59.336					0.036589	0.035332
	60.359	59.3342					0.0365653	0.0353298
	60.3513	59.3083					0.0365559	0.035299
	60.339	59.2963					0.036541	0.0352846
	60.3265	59.2961					0.0365258	0.0352844
	60.2997	59.2907					0.0364933	0.0352779
	60.2979	59.2443					0.036491	0.0352225
	60.2769	59.2345					0.0364655	0.0352108
	60.2391	59.1924					0.0364196	0.0351606
	60.1898	59.156					0.0363598	0.0351172
	60.1859	59.1545					0.0363551	0.0351154
	60.1841	59.1482					0.036353	0.0351079
	60.1776	59.1237					0.0363451	0.0350788
	60.1651	59.1045					0.0363299	0.0350559
	60.1642	59.0986					0.0363288	0.0350488
	60.1504	59.0856					0.0363121	0.0350334
	60.1142	59.0385					0.0362682	0.0349773
	60.1037	59.0383					0.0362556	0.0349771
	60.0906	59.0313					0.0362396	0.0349688
	60.0558	59.0063					0.0361976	0.034939
	60.0434	58.9838					0.0361825	0.0349123
	60.0289	58.9837					0.036165	0.0349122
	59.993	58.9825					0.0361216	0.0349108
	59.9869	58.9429					0.0361143	0.0348637
	59.9616	58.9308					0.0360836	0.0348494
	59.9303	58.9149					0.0360459	0.0348305
	59.9295	58.8728					0.036045	0.0347806
	59.9139	58.8703					0.0360261	0.0347776
	59.896	58.8677					0.0360045	0.0347746
	59.8958	58.8525					0.0360043	0.0347565
	59.887	58.8275					0.0359936	0.0347269
	59.8739	58.8047					0.0359779	0.0347
	59.8299	58.8042					0.0359247	0.0346994
	59.8098	58.7841					0.0359005	0.0346756
	59.802	58.7428					0.0358911	0.0346266
	59.7644	58.7386					0.0358458	0.0346217
	59.7366	58.7317					0.0358124	0.0346135
	59.7134	58.7111					0.0357845	0.0345891
	59.6994	58.7082					0.0357676	0.0345857
	59.679	58.7053					0.0357431	0.0345823
	59.6755	58.6943					0.0357389	0.0345694
	59.6718	58.6743					0.0357344	0.0345457
	59.6682	58.6581					0.0357302	0.0345265
	59.6331	58.6493					0.0356879	0.0345161
	59.6286	58.6421					0.0356826	0.0345076
	59.6062	58.5959					0.0356557	0.0344531
	59.6019	58.5933					0.0356505	0.03445
	59.5862	58.5927					0.0356317	0.0344493
	59.5525	58.5715					0.0355912	0.0344243
	59.551	58.5657					0.0355894	0.0344175
	59.5455	58.5461					0.0355828	0.0343943
	59.531	58.4795					0.0355654	0.0343159
	59.5214	58.4654					0.0355539	0.0342992
	59.5097	58.4491					0.0355398	0.0342801
	59.5074	58.4344					0.0355372	0.0342628
	59.4987	58.4341					0.0355268	0.0342624
	59.4656	58.4262					0.035487	0.0342531
	59.4637	58.4208					0.0354848	0.0342468
	59.4462	58.4039					0.0354639	0.034227
	59.4429	58.3947					0.0354599	0.034216
	59.4423	58.3841					0.0354592	0.0342037
	59.4341	58.37					0.0354493	0.0341871
	59.4127	58.3488					0.0354237	0.0341622
	59.3988	58.3149					0.0354071	0.0341223
	59.3814	58.2891					0.0353863	0.034092
	59.3719	58.2794					0.0353749	0.0340806
	59.3651	58.2759					0.0353668	0.0340765
	59.2904	58.2617					0.0352775	0.0340599
	59.2718	58.229					0.0352554	0.0340216
	59.2311	58.2114					0.0352067	0.0340009
	59.2304	58.211					0.0352059	0.0340004
	59.2268	58.1753					0.0352017	0.0339585
	59.2231	58.1689					0.0351972	0.0339511
	59.1294	58.1665					0.0350855	0.0339483
	59.1056	58.1648					0.0350572	0.0339462
	59.0721	58.1647					0.0350173	0.0339462
	59.0633	58.1536					0.0350069	0.0339332
	59.0607	58.1333					0.0350038	0.0339094
	59.0363	58.1139					0.0349747	0.0338867
	59.0183	58.0944					0.0349534	0.0338639
	59.0111	58.0861					0.0349448	0.0338542
	59.0038	58.0668					0.0349361	0.0338316
	59.0018	58.043					0.0349337	0.0338038
	58.9948	58.036					0.0349254	0.0337956
	58.9698	58.0305					0.0348957	0.0337892
	58.9564	58.0192					0.0348798	0.033776
	58.9541	58.0057					0.034877	0.0337602
	58.9462	58.0037					0.0348677	0.0337578
	58.9427	57.9968					0.0348635	0.0337498
	58.9415	57.9768					0.0348622	0.0337264
	58.9104	57.9521					0.0348252	0.0336977
	58.8479	57.9414					0.0347511	0.0336851
	58.8246	57.9399					0.0347235	0.0336833
	58.819	57.9332					0.0347168	0.0336756
	58.8181	57.9216					0.0347158	0.0336621
	58.8146	57.9198					0.0347116	0.03366
	58.8032	57.9124					0.0346982	0.0336513
	58.7996	57.8809					0.0346939	0.0336146
	58.726	57.8747					0.0346068	0.0336073
	58.6948	57.8734					0.0345699	0.0336059
	58.6527	57.8681					0.0345201	0.0335997
	58.6429	57.8528					0.0345086	0.0335819
	58.6386	57.8481					0.0345034	0.0335764
	58.6222	57.8401					0.0344842	0.033567
	58.6132	57.7989					0.0344735	0.0335191
	58.5977	57.7681					0.0344552	0.0334833
	58.561	57.6977					0.0344119	0.0334015
	58.5605	57.6972					0.0344113	0.0334009
	58.5599	57.6923					0.0344106	0.0333951
	58.5146	57.6777					0.0343572	0.0333783
	58.5084	57.6736					0.0343499	0.0333734
	58.4984	57.667					0.0343381	0.0333658
	58.4876	57.6629					0.0343255	0.0333611
	58.4839	57.6575					0.034321	0.0333547
	58.4759	57.6568					0.0343116	0.033354
	58.4443	57.6448					0.0342745	0.03334
	58.4259	57.6443					0.0342528	0.0333394
	58.3978	57.626					0.0342197	0.0333182
	58.3909	57.621					0.0342116	0.0333124
	58.3879	57.6084					0.034208	0.0332978
	58.3867	57.6031					0.0342066	0.0332916
	58.371	57.586					0.0341883	0.0332719
	58.347	57.5841					0.03416	0.0332696
	58.307	57.5814					0.034113	0.0332665
	58.3012	57.5445					0.0341062	0.0332237
	58.2815	57.5385					0.0340831	0.0332168
	58.2593	57.5264					0.034057	0.0332027
	58.2532	57.4752					0.0340499	0.0331435
	58.253	57.4558					0.0340496	0.033121
	58.2389	57.4316					0.0340332	0.033093
	58.2374	57.43					0.0340314	0.0330911
	58.2187	57.4106					0.0340094	0.0330688
	58.2046	57.3981					0.0339929	0.0330543
	58.1874	57.389					0.0339727	0.0330438
	58.1849	57.3868					0.0339698	0.0330412
	58.1505	57.3786					0.0339295	0.0330318
	58.1493	57.3631					0.0339281	0.0330138
	58.1465	57.306					0.0339249	0.0329479
	58.1155	57.3058					0.0338885	0.0329477
	58.0657	57.3009					0.0338303	0.0329421
	58.0573	57.2964					0.0338205	0.0329369
	58.0533	57.2941					0.0338158	0.0329343
	57.9888	57.2759					0.0337405	0.0329132
	57.9868	57.2551					0.0337381	0.0328893
	57.9857	57.2319					0.0337369	0.0328626
	57.983	57.2296					0.0337336	0.0328598
	57.9519	57.2259					0.0336974	0.0328557
	57.9479	57.2192					0.0336928	0.0328479
	57.9465	57.2092					0.0336912	0.0328364
	57.9449	57.1793					0.0336892	0.032802
	57.9246	57.1764					0.0336656	0.0327986
	57.8773	57.1763					0.0336103	0.0327985
	57.8729	57.1578					0.0336053	0.0327772
	57.8367	57.1461					0.0335632	0.0327638
	57.83	57.1396					0.0335553	0.0327563
	57.7938	57.1364					0.0335132	0.0327526
	57.7616	57.1203					0.0334757	0.0327341
	57.7352	57.103					0.033445	0.0327142
	57.7233	57.0937					0.0334311	0.0327035
	57.7141	57.0838					0.0334205	0.0326921
	57.7098	57.0651					0.0334155	0.0326707
	57.708	57.0501					0.0334134	0.0326534
	57.6403	57.0456					0.0333348	0.0326483
	57.64	57.0089					0.0333344	0.0326061
	57.6254	56.9788					0.0333175	0.0325716
	57.6088	56.9786					0.0332982	0.0325713
	57.5955	56.9538					0.0332828	0.032543
	57.5901	56.9203					0.0332766	0.0325045
	57.5879	56.9097					0.0332741	0.0324924
	57.5585	56.8877					0.0332399	0.0324672
	57.5519	56.8662					0.0332323	0.0324425
	57.5111	56.8001					0.033185	0.0323669
	57.4911	56.794					0.0331618	0.03236
	57.483	56.7834					0.0331525	0.0323479
	57.3865	56.7798					0.0330409	0.0323437
	57.3788	56.7732					0.033032	0.0323362
	57.3762	56.7685					0.0330291	0.0323308
	57.3645	56.7551					0.0330156	0.0323155
	57.3591	56.7411					0.0330093	0.0322996
	57.3542	56.7381					0.0330036	0.032296
	57.3184	56.7264					0.0329623	0.0322828
	57.2975	56.705					0.0329382	0.0322583
	57.291	56.6864					0.0329306	0.032237
	57.2803	56.6354					0.0329183	0.032179
	57.2254	56.6353					0.0328551	0.0321788
	57.225	56.6149					0.0328546	0.0321556
	57.2228	56.6026					0.0328521	0.0321415
	57.2127	56.5962					0.0328404	0.0321342
	57.1724	56.5492					0.0327941	0.0320807
	57.16	56.5275					0.0327798	0.032056
	57.1563	56.5036					0.0327755	0.0320289
	57.1193	56.4971					0.032733	0.0320214
	57.0568	56.4856					0.0326611	0.0320083
	57.0463	56.4576					0.032649	0.0319765
	57.0283	56.4575					0.0326284	0.0319764
[truncated: 3,281 more rows]

## Sheet: Fig_5C
	HC Domain Radius (nm)			LAD Thickness (nm)			Methylation Rate *10^-3 s^-1			Chromatin_lamina affinity, V_LAD *10^-2 pN/nm
Treatment	Ctrl	Y27		Ctrl	Y27		Ctrl	Y27		Ctrl	Y27
	47.8011	39.458		122.369	131.945		0.0229018	0.021514		0.976742	0.932355
	157.122	39.4511		1	156.087		0.253123	0.0215064		0	0.966237
	39.592	58.9268		7.97659	198.447		0.0156998	0.0481091		0	1
	105.256	32.6549		223.857	156.803		0.11203	0.0147249		1	0.967309
	50.0267	64.9261		55.3472	200.166		0.0250895	0.0584637		0.375662	1
	67.402	57.6839		1	173.844		0.0456376	0.0460917		0	0.992794
	62.507	108.676		1	209.498		0.0392245	0.165543		0	1
	64.9141	36.7386		19.8214	211.993		0.0423168	0.0186454		0	1
	70.913	50.0485		27.7071	185.133		0.0505407	0.0346578		0	1
	45.1252	37.4873		1	171.062		0.0204044	0.0194146		0	0.988633
	94.1664	51.929		58.4359	159.246		0.0894665	0.0373211		0.603137	0.970962
	60.4317	88.1544		17.5454	199.382		0.0366537	0.108314		0	1
	135.181	35.999		73.3433	139.223		0.186141	0.0179009		0.862811	0.942563
	135.831	60.2502		207.604	105.575		0.187968	0.0503053		1	0.870287
	123.515	54.8871		161.231	179.898		0.154922	0.0417123		1	1
	42.7445	38.5321		1	160.512		0.0183044	0.0205141		0	0.972855
	63.3493	58.1671		25.4574	230.501		0.0402931	0.0468707		0	1
	64.4121	35.4441		79.5797	149.523		0.041662	0.0173523		0.906044	0.957011
	103.222	68.0774		160.347	159.138		0.107694	0.0643142		1	0.970801
	94.2914	98.9284		1	254.302		0.0897063	0.136792		0	1
	89.2915	36.2053		1	164.655		0.0803705	0.018107		0	0.979051
	94.4109	36.3201		12.3673	147.071		0.0899358	0.0182223		0	0.953572
	40.2935	30.8382		65.3856	166.242		0.016262	0.01313		0.788813	0.981425
	62.3299	95.1362		81.3107	158.325		0.0390017	0.126375		0.909574	0.969584
	82.3222	45.6878		164.212	185.015		0.0682319	0.0288648		1	1
	63.2723	35.4297		185.1	117.515		0.0401947	0.0173382		1	0.912114
	168.881	71.7354		96.139	162.43		0.293583	0.0714622		0.938183	0.975723
	43.7876	41.8745		180.477	182.972		0.0192103	0.0242363		1	1
	89.672	83.3597		106.201	158.992		0.0810624	0.0967409		0.957596	0.970582
	51.3109	37.6687		186.188	122.904		0.0263976	0.0196033		1	0.919673
	93.9204	67.8134		19.3185	143.251		0.0889954	0.0638131		0	0.948213
	98.7216	86.9879		144.5	173.759		0.0984188	0.105436		1	0.992666
	128.222	61.5607		33.5572	232.904		0.167157	0.0525291		0	1
	51.6444	42.3868		116.251	97.2837		0.0267428	0.0248345		0.971158	0.832002
	53.1462	65.0708		242.314	170.12		0.0283252	0.0587262		1	0.987224
	114.658	69.26		138.778	134.624		0.133216	0.0665831		0.99172	0.936113
	112.571	55.6112		7.43328	153.491		0.12835	0.0428249		0	0.962578
	42.9978	47.4063		30.6965	167.415		0.0185224	0.031084		0	0.983178
	134.611	38.4628		172.898	175.629		0.184546	0.0204403		1	0.995463
	85.1251	54.8626		5.98588	213.995		0.0729918	0.0416749		0	1
	48.7268	31.3475		182.767	168.277		0.0237995	0.0135678		1	0.984468
	52.2477	82.9938		414.814	177.617		0.027373	0.0958855		1	1
	41.7306	65.7242		69.8732	142.609		0.0174448	0.0599186		0.838755	0.947313
	160.124	45.4678		1	238.853		0.263143	0.0285867		0	1
	59.9842	73.3203		8.46792	169.492		0.036111	0.0746786		0	0.986286
	63.9312	50.0829		64.83	150.478		0.0410397	0.0347057		0.778658	0.95835
	134.143	42.1168		13.7868	133.991		0.18324	0.0245183		0	0.935224
	41.7867	46.6204		47.239	211.536		0.0174918	0.0300588		0	1
	34.5422	54.2042		7.6497	185.94		0.0119459	0.0406766		0	1
	62.9523	43.5708		62.9651	191.128		0.0397877	0.026245		0.744571	1
	90.0734	83.7794		13.2663	202.182		0.0817959	0.097727		0	1
	92.575	50.7552		3.23828	1		0.0864421	0.0356471		0	0
	74.9707	41.8292		8.52169	183.147		0.0565238	0.0241839		0	1
	46.4585	39.8992		1.24487	4.19228		0.0216306	0.0219988		0	0
	117.537	32.5595		316.81	71.7223		0.140085	0.0146389		1	0
	85.2806	31.478		119.645	152.064		0.0732606	0.0136812		0.974256	0.960576
	82.7279	40.4423		157.768	83.4259		0.0689107	0.0226032		1	0.65998
	110.664	53.2783		145.877	77.4704		0.123984	0.0392934		1	0.445244
	163.096	58.5175		163.367	58.9219		0.273273	0.0474399		1	0
	130.032	47.7946		183.907	106.868		0.171992	0.0315969		1	0.876258
	115.787	44.8698		166.588	132.479		0.135889	0.0278377		1	0.933103
	41.9684	31.5356		306.773	7.92118		0.0176445	0.0137314		1	0
	113.055	63.2321		199.407	75.9422		0.12947	0.0554361		1	0.326188
	133.689	35.0318		263.187	188.631		0.181981	0.0169503		1	1
	139.819	32.9964		227.841	42.4716		0.199392	0.0150349		1	0
	47.8599	40.1687		226.143	49.3181		0.0229583	0.0222977		1	0
	169.808	40.7965		211.216	144.412		0.296908	0.0230017		1	0.949842
	82.0863	57.4417		367.225	69.4204		0.0678387	0.0457038		1	0
	70.6575	31.2658		274.54	136.017		0.0501753	0.0134972		1	0.938066
	31.2518	93.4882		279.572	171.564		0.00977629	0.121982		1	0.989385
	51.5677	36.1485		243.03	167.499		0.0266632	0.0180501		1	0.983305
	67.9953	65.062		218.875	100.094		0.0464484	0.0587103		1	0.844977
	67.0038	33.3756		167.709	98.4381		0.0450975	0.015383		1	0.837332
	77.0127	31.2946		263.653	101.631		0.0596634	0.013522		1	0.852074
	147.392	55.1416		210.268	198.128		0.222068	0.0421018		1	1
	129.319	48.6186		247.407	101.436		0.170078	0.0326994		1	0.851176
	39.8632	38.9993		172.945	102.946		0.0159161	0.0210156		1	0.858149
	83.63	34.4676		251.25	167.481		0.0704324	0.0164078		1	0.983278
	156.761	35.1442		182.798	138.568		0.251932	0.0170594		1	0.941644
	36.6719	30.1624		277.392	153.041		0.0134664	0.0125601		1	0.961946
	53.2548	40.0666		252.063	103.234		0.0284414	0.0221842		1	0.859477
	63.9293	68.9421		210.691	115.479		0.0410373	0.0659692		1	0.909256
	56.8925	83.7612		367.431	134.55		0.0324727	0.0976841		1	0.936008
	78.1149	44.8168		209.783	102.761		0.0613939	0.0277717		1	0.857291
	44.1748	35.9517		204.649	122.603		0.0195523	0.0178538		1	0.91925
	98.296	52.3769		179.445	97.2015		0.0975637	0.0379701		1	0.831622
	33.378	47.2414		230.222	59.9763		0.0111533	0.0308674		1	0
	109.125	53.1294		157.993	125.901		0.120517	0.0390734		1	0.923877
	65.934	41.3625		241.625	121.352		0.0436627	0.0236459		1	0.917496
	91.788	43.1034		149.486	169.232		0.0849662	0.0256835		1	0.985897
	75.7624	45.3855		244.517	289		0.0577308	0.028483		1	1
	79.0495	41.2496		193.698	304.821		0.0628812	0.0235167		1	1
	72.7478	66.4785		236.652	123.867		0.0532039	0.0613103		1	0.921023
	109.277	94.0453		23.1229	171.762		0.120857	0.123458		0	0.989681
	58.3366	45.6145		1	54.7567		0.0341477	0.0287721		0	0
	67.6031	38.7098		1	200.176		0.0459115	0.0207041		0	1
	99.3643	59.6026		1	181.612		0.0997171	0.0492243		0	1
	123.146	44.4872		1	55.9084		0.153984	0.0273636		0	0
	77.5385	43.6238		1	36.6444		0.0604859	0.026309		0	0
	47.2227	41.0687		1	97.5065		0.0223496	0.0233104		0	0.833031
	94.1995	34.6773		1.57506	56.735		0.0895299	0.0166084		0	0
	51.6079	57.9342		177.291	53.4877		0.0267049	0.0464944		1	0
	41.6822	47.3232		26.8173	98.4755		0.0174043	0.0309747		0	0.837505
	42.0669	71.8078		1	154.553		0.0177276	0.0716075		0	0.964068
	80.6431	37.4653		1	93.058		0.0654587	0.0193917		0	0.801779
	118.031	36.6291		32.8037	171.571		0.141281	0.0185341		0	0.989395
	58.6178	66.7379		1	145.375		0.0344789	0.0617927		0	0.951192
	76.2748	33.5731		37.2257	113.737		0.0585189	0.0155659		0	0.906813
	82.3448	50.1419		63.9435	242.912		0.0682696	0.0347877		0.762455	1
	53.9909	52.0595		52.0649	157.864		0.0292354	0.0375096		0	0.968895
	41.5638	44.6402		2.29228	140.248		0.0173054	0.0275527		0	0.944001
	112.786	74.5689		17.9615	81.0749		0.128845	0.0772636		0	0.597393
	160.309	33.8944		16.1071	142.503		0.263768	0.0158658		0	0.947164
	40.9072	36.8249		119.279	2.29955		0.016762	0.0187332		0.973923	0
	98.6745	36.6277		108.795	57.3252		0.0983239	0.0185327		0.962601	0
	93.5875	47.2097		76.9529	110.975		0.0883601	0.0308259		0.887834	0.895219
	95.6804	31.4661		3.30962	128.663		0.0923932	0.0136708		0	0.927751
	36.6542	68.7737		36.3655	54.5578		0.0134534	0.0656452		0	0
	100.782	66.7242		82.7563	116.681		0.102612	0.0617671		0.912363	0.910944
	73.5121	48.1686		22.6797	109.38		0.054334	0.0320949		0	0.887857
	57.6302	67.0538		107.972	137.562		0.033323	0.0623827		0.961012	0.940233
	130.985	43.271		80.557	152.166		0.174566	0.0258842		0.90812	0.960719
	101.027	37.6863		149.182	143.104		0.103117	0.0196217		1	0.948008
	140.503	56.7287		202.411	129.719		0.201387	0.0445712		1	0.929232
	34.317	36.7385		122.202	154.202		0.0117905	0.0186452		0.97659	0.963575
	44.1306	36.0102		8.8651	48.8488		0.0195131	0.0179121		0	0
	81.4866	36.5269		29.9459	71.8565		0.0668445	0.0184307		0	0
	103.359	33.4859		1	1		0.107984	0.0154851		0	0
	169.363	41.6441		19.0866	107.429		0.295307	0.0239697		0	0.878846
	72.4728	58.4018		1	1		0.0528004	0.0472517		0	0
	89.6934	77.6868		157	76.2598		0.0811016	0.0839151		1	0.355345
	64.5824	30.949		179.332	137.144		0.0418836	0.0132246		1	0.939647
	87.529	30.8999		373.227	195.021		0.0772048	0.0131827		1	1
	58.8161	38.3262		3.70537	182.767		0.0347134	0.020295		0	1
	72.8839	36.7341		25.4397	130.302		0.0534044	0.0186408		0	0.930049
	62.6881	30.3344		26.0673	131.885		0.039453	0.012704		0	0.93227
	78.4654	44.0322		37.0135	238.858		0.0619495	0.0268053		0	1
	54.4408	45.109		22.3164	196.755		0.0297261	0.0281361		0	1
	76.1115	57.7228		141.437	149.508		0.0582672	0.0461542		0.994147	0.956991
	98.0918	33.2268		117.086	198.679		0.0971549	0.015246		0.97192	1
	47.9315	39.1629		1	112.297		0.0230272	0.0211927		0	0.901326
	34.8347	31.7902		30.3713	72.1756		0.0121493	0.0139543		0	0
	47.5313	50.9926		16.9653	127.433		0.0226434	0.0359824		0	0.926025
	61.9819	32.0498		150.399	105.114		0.0385657	0.0141835		1	0.868158
	31.7979	31.1878		215.279	64.8154		0.0101213	0.0134298		1	0
	35.1821	39.3403		212.563	89.8207		0.0123931	0.0213855		1	0.762795
	52.2472	41.7905		55.9827	120.725		0.0273724	0.024139		0.444643	0.916616
	35.4544	31.2086		183.841	128.718		0.0125859	0.0134477		1	0.927827
	54.7951	37.4761		258.884	206.485		0.0301155	0.019403		1	1
	87.5945	52.9375		38.5868	146.614		0.0773212	0.0387905		0	0.95293
	84.0971	50.2107		24.9536	183.03		0.071227	0.0348836		0	1
	44.0994	34.454		38.2651	108.454		0.0194855	0.0163948		0	0.883577
	52.2393	31.7363		175.399	127.141		0.0273641	0.013907		1	0.925616
	61.66	38.3381		273.198	292.83		0.0381647	0.0203076		1	1
	74.2214	60.7949		237.888	849.383		0.0553933	0.0512235		1	1
	30.8183	34.2597		34.019	348.487		0.00950673	0.0162101		0	1
	80.6785	30.8231		301.325	158.328		0.0655166	0.0131171		1	0.969589
	51.7882	47.7478		55.665	261.923		0.0268923	0.0315348		0.419948	1
	48.797	37.3527		17.2837	169.868		0.0238683	0.0192751		0	0.986848
	57.2715	36.6606		254.893	152.142		0.0329082	0.0185661		1	0.960684
	34.3194	53.0346		147.407	134.669		0.0117921	0.0389334		1	0.936175
	54.4932	47.811		117.842	120.835		0.0297835	0.0316187		0.972611	0.91677
	70.0716	41.0308		233.879	170.156		0.0493426	0.0232673		1	0.987278
	59.1193	32.4849		184.111	153.239		0.0350735	0.0145717		1	0.962224
	103.509	54.1026		281.946	200.19		0.108302	0.0405238		1	1
	101.333	33.9328		271.492	181.782		0.103749	0.0159018		1	1
	57.0516	42.5157		203.197	33.0048		0.0326551	0.0249861		1	0
	68.423	40.9391		54.9789	116.053		0.0470373	0.0231632		0.324343	0.910062
	70.5675	33.6596		226.124	300.448		0.050047	0.0156464		1	1
	149.296	34.7441		66.2972	200.473		0.227974	0.0166725		0.805475	1
	77.7646	37.536		38.988	0.0319		0.0608412	0.0194651		0	0
	46.2031	40.4993		75.2179	85.1484		0.021393	0.022667		0.875806	0.705834
	46.4194	43.2813		2.39768	280.91		0.0215941	0.0258964		0	1
	61.439	49.7446		69.5379	272.215		0.0378905	0.0342367		0.83643	1
	39.1004	37.2848		1	268.072		0.0153119	0.019205		0	1
	49.9638	33.9566		4.48897	208.648		0.0250263	0.0159241		0	1
	30.9657	30.6444		1	228.331		0.00959796	0.0129653		0	1
	70.2612	36.1186		0.750885	254.876		0.0496113	0.0180203		0	1
	87.2389	44.4476		25.5792	259.379		0.0766899	0.0273148		0	1
	57.3556	37.9193		193.089	196.376		0.0330052	0.0198654		1	1
	96.2423	48.8339		171.466	164.735		0.0934917	0.0329906		1	0.979171
	71.4599	53.569		278.925	221.716		0.0513273	0.0397252		1	1
	56.5521	32.075		367.379	198.511		0.032084	0.0142059		1	1
	43.1581	45.6323		140.801	145.112		0.0186609	0.0287945		0.993567	0.950824
	75.3577	40.7456		274.75	133.79		0.0571122	0.0229443		1	0.934943
	36.6193	32.7975		162.931	177.3		0.0134277	0.014854		1	1
	36.1087	31.8967		187.617	170.968		0.0130554	0.0140481		1	0.988492
	41.0438	31.9138		142.778	238.556		0.0168743	0.0140632		0.995372	1
	88.1143	50.4249		231.99	147.024		0.0782488	0.0351829		1	0.953505
	82.4223	31.8858		212.454	118.884		0.068399	0.0140385		1	0.914033
	37.3979	46.646		209.326	36.8929		0.0140056	0.0300919		1	0
	88.6172	35.9279		202.142	107.589		0.0791517	0.0178301		1	0.879587
	44.6687	30.3602		176.99	13.2956		0.0199928	0.0127256		1	0
	41.5132	34.2492		270.543	194.167		0.0172632	0.0162002		1	1
	57.13	33.3411		240.949	233.895		0.0327452	0.0153512		1	1
	102.194	40.1226		133.336	112.992		0.105539	0.0222464		0.986753	0.904534
	76.6645	45.2681		202.004	126.727		0.0591219	0.0283355		1	0.925035
	82.3328	30.5935		168.099	33.0706		0.0682495	0.0129222		1	0
	54.9056	31.2118		349.009	188.575		0.0302374	0.0134505		1	1
	36.8943	31.7816		195.177	9.38205		0.0136304	0.0139467		1	0
	48.0919	94.0344		118.828	21.6795		0.0231819	0.121459		0.973511	0
	31.205	140.691		88.0615	206.412		0.00974698	0.276039		0.922599	1
	82.9399	33.0621		99.2605	223.367		0.0692668	0.0148566		0.944205	1
	117.27	46.6073		221.812	376.078		0.139441	0.0295668		1	1
	35.1232	33.9372			271.648		0.0123516	0.0156547			1
	64.0052	31.7583			173.12		0.0411351	0.0137064			0.991711
	89.3481	109.642			154.485		0.0804732	0.16585			0.963972
	38.2227	52.0306			188.011		0.0146311	0.0368749			1
	69.0628	86.8928			92.4265		0.0479253	0.103527			0.794174
	117.185	70.9977			106.883		0.139236	0.0688786			0.876327
	41.8231	59.282			194.736		0.0175224	0.0479221			1
	45.5447	50.6982			138.888		0.0207863	0.035004			0.942093
	65.4625	66.331			157.715		0.0430379	0.0600687			0.968673
	40.742	30.2968			121.161		0.0166267	0.0124724			0.917228
	45.3807	73.7592			116.333		0.0206366	0.0743815			0.910454
	38.1267	31.9932			215.165		0.0145576	0.0139102			1
	45.1555	64.7725			130.287		0.0204318	0.0572633			0.930029
	49.7963	48.6605			164.02		0.0248584	0.0322378			0.978102
	39.3542	33.947			121.824		0.0155116	0.0156638			0.918157
	40.7419	71.258			140.842		0.0166266	0.0693881			0.944834
	37.8474	36.213			119.899		0.0143448	0.0178286			0.915457
	33.2006	38.83			124.852		0.011035	0.0205041			0.922405
	41.7386	67.7573			195.363		0.0174515	0.0626962			1
	72.5295	31.2193			111.415		0.0528835	0.0132445			0.897251
	35.7044	69.3908			137.12		0.0127643	0.0657757			0.939613
	84.792	60.7409			174.435		0.0724174	0.0503219			0.993677
	40.4325	34.6397			225.517		0.0163747	0.0163106			1
	56.431	39.2463			211.964		0.0319463	0.0209469			1
	56.1546	37.6604			156.164		0.0316331	0.019285			0.966354
	69.477	72.7511			240.423		0.0485046	0.0723477			1
	91.0151	129.447			190.891		0.0835294	0.232697			1
	64.4837	42.7651			179.344		0.0417551	0.0248813			1
	97.8056	40.5728			180.449		0.0965834	0.0223901			1
	65.8828	35.7111			106.438		0.0435947	0.017337			0.874272
	62.7837	30.5007			175.807		0.039574	0.012641			0.995729
	42.3565	30.0508			217.233		0.017973	0.0122704			1
	46.587	34.9085			152.777		0.0217507	0.0165651			0.961576
	44.4888	113.12			237.71		0.0198318	0.176727			1
	61.8508	49.8951			170.143		0.0384021	0.0339			0.987258
	31.9083	39.9989			129.62		0.0101917	0.0217598			0.929093
	59.9037	33.199			146.197		0.0360137	0.0149801			0.952345
	57.0769	35.6841			202.814		0.0326842	0.0173107			1
	57.6242	59.9942			219.366		0.0333161	0.0490862			1
	53.3655	42.0652			268.503		0.0285601	0.0240716			1
	49.4244	50.2707			129.427		0.0244875	0.034414			0.928823
	79.0975	58.9275			145.423		0.0629581	0.047348			0.95126
	37.9337	30.4807			164.645		0.0144104	0.0126244			0.979037
	96.1649	40.4052			194.851		0.09334	0.0222051			1
	105.359	53.6718			210.743		0.112251	0.0392471			1
	33.8852	52.3611			98.8473		0.0114952	0.0373466			0.839222
	43.4604	30.544			159.615		0.0189238	0.012677			0.971514
	47.4385	34.4972			173.411		0.0225549	0.0161765			0.992146
	66.9741	32.9736			166.123		0.0450574	0.014777			0.981246
	49.2409	33.6309			181.835		0.0243056	0.015373			1
	66.4198	38.6089			152.934		0.0443114	0.0202707			0.961796
	36.4606	32.6433					0.0133115	0.0144821
	77.9522	68.6183					0.061137	0.06431
	116.78	34.5189					0.138261	0.0161969
	71.0297	35.6041					0.050708	0.0172331
	44.4681	68.1679					0.0198133	0.0634631
	74.2778	43.9083					0.0554779	0.0262329
	40.4883	52.0565					0.01642	0.0369117
	51.8763	33.7495					0.0269841	0.0154818
	33.1314	44.146					0.010989	0.0265184
	33.2236	36.6966					0.0110503	0.0183089
	63.6342	42.9731					0.0406577	0.0251245
	43.3444	34.333					0.0188227	0.0160226
	67.9809	43.7797					0.0464286	0.0260791
	33.4759	58.423					0.0112189	0.046537
	50.7232	35.9621					0.0257948	0.0175819
	36.1381	44.4017					0.0130767	0.0268274
	51.6182	35.2424					0.0267155	0.0168841
	131.35	40.9346					0.175556	0.0227921
	39.2467	42.2822					0.0154268	0.0243212
	91.5626	36.9357					0.0845459	0.0185486
	54.178	34.747					0.029439	0.016412
	69.7276	55.3964					0.048857	0.0418206
	38.0172	41.87					0.014474	0.0238482
	31.2002	52.1592					0.00974402	0.0370581
	54.4416	49.2826					0.029727	0.0330701
	63.5856	35.355					0.0405955	0.0169923
	61.9692	49.412					0.0385499	0.0332446
	32.0871	34.4737					0.0103065	0.0161544
	51.0121	57.8905					0.0260902	0.0456886
	117.365	39.6238					0.139669	0.0213527
	38.1388	33.1901					0.0145669	0.014972
	38.3776	34.5518					0.0147501	0.0162278
	31.7685	47.4741					0.0101026	0.0306802
	125.394	38.8079					0.159747	0.0204806
	61.1541	32.048					0.0375386	0.013958
	39.2828	40.295					0.0154552	0.0220839
	86.1761	37.0744					0.0748188	0.0186885
	39.8101	31.1942					0.0158736	0.0132231
	45.7584	35.2986					0.0209822	0.0169381
	32.6944	35.8734					0.0107007	0.0174952
	34.1064	44.4422					0.011646	0.0268764
	47.9655	31.6551					0.02306	0.0136174
	50.0113	63.3752					0.025074	0.0530793
	41.8171	45.3289					0.0175173	0.027084
	71.0826	68.0423					0.0507839	0.0612346
	66.4314	30.2201					0.0443269	0.0120199
	74.4998	61.5199					0.055812	0.0500016
	72.1646	109.012					0.0523499	0.1587
	38.7827	98.6894					0.0150637	0.129695
	39.214	36.8937					0.015401	0.0179254
	71.1616	128.554					0.0508975	0.222073
	60.1313	59.0527					0.036289	0.0460535
	44.0348	103.706					0.0194283	0.143411
	38.6978	141.752					0.0149976	0.271313
	80.1988	42.4503					0.0647349	0.0237454
	65.6485	139.582					0.0432838	0.262854
	40.8909	122.551					0.0167487	0.201411
	41.5924	86.8405					0.0173292	0.100129
	68.7162	114.05					0.0474431	0.173966
	65.1975	62.8624					0.0426886	0.0522192
	106.196	79.0279					0.114062	0.0827805
	45.6951	50.2236					0.0209241	0.0332694
	51.9449	52.621					0.0270557	0.0365333
	50.5735	53.3191					0.0256424	0.0375127
	42.7964	86.9777					0.0183489	0.100448
	51.58	172.789					0.0266759	0.408515
	38.0808	61.1068					0.0145226	0.049329
	56.4891	35.5528					0.0320123	0.016644
	38.9388	98.6536					0.0151853	0.1296
	61.5795	88.847					0.0380647	0.104858
	73.7484	88.3263					0.0546857	0.10362
	51.1743	76.8829					0.0262569	0.0783131
	39.9132	42.0168					0.015956	0.0232617
	56.1482	35.9301					0.0316259	0.0169997
	46.5311	115.434					0.0216984	0.178291
	31.1421	49.9279					0.00970769	0.0328775
	50.7146	88.944					0.0257861	0.10509
	33.7085	45.5226					0.0113756	0.0273166
	74.5948	48.3575					0.0559552	0.0308355
	42.1975	40.2036					0.017838	0.0212932
	43.7401	39.3368					0.0191686	0.0203831
	89.442	78.1039					0.0806439	0.0808404
	31.142	35.166					0.00970764	0.0162832
	107.765	101.223					0.117497	0.136531
	37.1846	40.4745					0.0138461	0.0215817
	58.4582	56.6363					0.0342908	0.0423459
	32.5508	84.7445					0.0106068	0.0953081
	39.3325	62.6368					0.0154944	0.0518432
	41.0006	31.3903					0.0168388	0.01297
	37.4436	60.3772					0.01404	0.0481525
	75.1601	110.878					0.0568113	0.164269
	51.8193	61.0002					0.0269247	0.0491563
	38.6605	44.2751					0.0149687	0.0258361
	36.7587	33.6314					0.0135303	0.014891
	56.247	66.5441					0.0317377	0.058552
	45.3824	46.6361					0.0206381	0.0286731
	57.3426	94.987					0.0329902	0.120032
	53.8713	117.768					0.0291056	0.185709
	54.239	72.1506					0.0295055	0.0689048
	50.7032	74.0675					0.0257744	0.0726417
	38.1331	64.3011					0.0145625	0.0546501
	61.054	102.635					0.0374153	0.140421
	34.0137	43.5069					0.0115827	0.0249451
	67.8746	82.4246					0.0462828	0.0901149
	39.3718	33.7014					0.0155255	0.0149531
	47.1977	30.3041					0.022326	0.0120869
	41.6347	47.6831					0.0173646	0.0299789
	45.2041	50.4487					0.020476	0.0335693
	30.6448	72.6314					0.00939984	0.0698326
	45.8844	93.3535					0.0210982	0.115892
	78.5592	37.7389					0.0620987	0.0187576
	44.3378	58.8453					0.0196971	0.045729
	51.7416	116.674					0.0268438	0.182211
	36.1426	132.152					0.01308	0.234975
	39.9527	51.6632					0.0159877	0.0352109
	44.1669	133.177					0.0195453	0.23872
	93.9304	52.0875					0.0890145	0.0357936
	36.6794	53.1471					0.0134719	0.0372701
	53.2572	81.6744					0.0284439	0.0884675
	42.0659	49.9084					0.0177268	0.0328518
	45.9759	71.1813					0.0211826	0.0670535
	61.2135	103.307					0.0376119	0.142293
	47.4128	49.2777					0.0225304	0.032024
	55.0022	117.565					0.0303443	0.185057
	49.8316	46.6479					0.0248937	0.0286876
	40.5005	31.0405					0.0164298	0.0126822
	91.2472	35.9301					0.0839595	0.0169997
	41.8824	78.3913					0.0175722	0.0814414
	31.2577	39.0143					0.00977998	0.0200496
	45.7807	46.3872					0.0210028	0.028367
	57.3675	32.4154					0.0330189	0.0138322
	41.4282	71.7887					0.0171924	0.0682105
	40.5903	122.684					0.0165029	0.201856
	64.5245	75.048					0.0418082	0.0745921
	62.4981	32.1039					0.0392133	0.0135672
	43.4223	92.5116					0.0188906	0.113787
	74.8524	40.2465					0.0563444	0.0213388
	68.3435	39.5075					0.0469275	0.0205607
	47.8348	31.2721					0.0229342	0.0128724
	54.2966	32.0055					0.0295684	0.0134841
	59.4044	54.5353					0.0354137	0.0392504
	63.4701	70.6504					0.0404475	0.0660504
	54.5154	81.8381					0.0298079	0.0888257
	56.3755	52.2088					0.0318833	0.0359611
	51.9338	65.8218					0.0270441	0.0572805
	48.3857	46.7467					0.0234667	0.0288096
	45.1539	31.2881					0.0204304	0.0128856
	67.6896	56.4946					0.0460297	0.0421334
	37.524	41.2223					0.0141003	0.0223883
	39.2239	32.4915					0.0154089	0.0138973
	50.4875	49.3422					0.025555	0.0321082
	38.1337	74.5211					0.014563	0.0735407
	50.5352	66.3336					0.0256034	0.05818
	42.5706	39.6047					0.0181554	0.0206622
	30.7585	39.6414					0.00946984	0.0207006
	39.7211	107.559					0.0158026	0.154432
	44.4044	31.6141					0.0197564	0.0131559
	38.5195	70.7611					0.0148596	0.0662588
	52.2162	57.7695					0.0273399	0.0440649
	40.4614	36.0587					0.0163981	0.0171218
	38.3277	32.1546					0.0147118	0.0136101
	47.0321	48.5142					0.0221692	0.0310364
	66.5589	60.6555					0.044498	0.0485996
	45.7563	45.2112					0.0209803	0.0269431
	73.1465	35.5237					0.0537919	0.0166167
	50.0558	66.11					0.0251188	0.0577861
	57.1702	44.1004					0.0327915	0.025632
	55.2579	35.797					0.0306279	0.0168738
	30.6875	33.4132					0.00942609	0.0146981
	42.0545	32.0181					0.0177171	0.0134947
	35.4679	32.7555					0.0125956	0.0141243
	69.2309	40.8173					0.04816	0.0219497
	44.83	34.0099					0.0201378	0.0152286
	50.1648	31.3757					0.0252286	0.0129579
	32.6675	68.5013					0.0106831	0.0620686
	35.3305	52.2043					0.0124981	0.0359549
	55.8543	34.6046					0.0312946	0.0157666
	30.3929	45.9656					0.00924582	0.0278523
	33.0143	48.021					0.0109114	0.0304066
	34.607	66.2687					0.0119908	0.0580655
	42.6693	40.2426					0.0182399	0.0213346
	43.3202	45.7715					0.0188017	0.0276169
	62.1467	65.3208					0.0387718	0.056407
	49.0598	37.3523					0.0241267	0.0183746
	33.8652	66.2137					0.0114817	0.0579686
	42.895	44.1664					0.0184337	0.0257091
	53.3027	38.2057					0.0284927	0.0192255
	57.326	33.0715					0.032971	0.0143985
	48.4795	52.4843					0.023558	0.0363431
	89.1702	45.67					0.0801506	0.0274942
	31.8344	44.6812					0.0101446	0.0263135
	52.5191	62.7969					0.0276589	0.05211
	73.614	57.3882					0.0544855	0.0434828
	48.8824	32.8901					0.0239521	0.0142408
	43.014	30.2281					0.0185364	0.0120263
	44.1062	42.0814					0.0194915	0.0233335
	65.5173	51.8899					0.0431102	0.0355217
	51.6442	50.3828					0.0267425	0.0334814
	45.1623	39.2616					0.020438	0.020305
	32.5053	65.3883					0.0105771	0.0565242
	70.665	36.2465					0.0501861	0.017301
	41.0765	47.5421					0.0169013	0.0298013
	45.98	38.2012					0.0211864	0.019221
	45.1244	37.7001					0.0204036	0.0187191
	33.1056	44.0867					0.0109718	0.0256161
	59.9387	67.8104					0.036056	0.0608152
	51.0341	57.6709					0.0261128	0.043914
	36.3039	50.3885					0.0131971	0.033489
	37.3201	39.7458					0.0139474	0.02081
	49.0435	51.0097					0.0241107	0.0343226
	48.9598	63.5142					0.0240282	0.0533136
	34.5521	46.2396					0.0119528	0.0281862
	46.1432	39.8399					0.0213374	0.0209088
	48.4582	35.0116					0.0235372	0.0161403
	35.6785	34.3495					0.0127457	0.0155346
	39.4171	43.086					0.0155612	0.0244637
	33.888	44.2062					0.0114972	0.0257555
	40.2672	35.8011					0.0162408	0.0168776
	39.6885	37.953					0.0157766	0.0189715
	32.1602	50.8865					0.0103535	0.0341564
	72.626	39.99					0.053025	0.021067
	51.5278	37.0152					0.0266218	0.0180439
	48.4593	64.2774					0.0235384	0.0546096
	90.6504	30.344					0.0828557	0.0121188
	43.435	33.7037					0.0189016	0.0149552
	56.5292	31.3235					0.032058	0.0129148
	32.8137	33.0708					0.010779	0.014398
	55.2977	36.4176					0.0306721	0.017465
	37.7533	47.0351					0.0142735	0.0291673
	31.1271	34.0374					0.00969835	0.0152533
	37.2158	45.3077					0.0138694	0.0270586
	43.0732	30.968					0.0185875	0.012623
	33.519	33.8908					0.0112479	0.0151219
	43.1576	33.2328					0.0186605	0.0145396
	35.9758	47.7049					0.0129593	0.0300064
	36.6141	39.2359					0.0134239	0.0202784
	44.2095	71.8294					0.0195831	0.0682883
	35.6441	34.4032					0.0127212	0.0155833
	35.6019	63.7483					0.012691	0.0537095
	48.4204	41.7299					0.0235004	0.0229444
	30.4196	36.5898					0.00926212	0.0176308
	40.0037	34.2757					0.0160286	0.0154679
	42.5226	82.2916					0.0181145	0.0898217
	34.0205	35.2143					0.0115873	0.016328
	52.2781	47.1461					0.0274049	0.0293055
	37.6753	52.1977					0.0142145	0.0359458
	53.653	31.9649					0.0288695	0.0134498
	44.4374	51.4421					0.0197859	0.034909
	45.8256	32.8016					0.021044	0.0141642
	37.1769	38.5545					0.0138404	0.0195788
	37.389	33.8974					0.013999	0.0151278
	39.5583	30.9944					0.0156731	0.0126445
	51.7272	41.1224					0.0268288	0.0222797
	40.4235	36.351					0.0163673	0.017401
	44.9961	34.3831					0.0202876	0.0155652
	53.6067	32.7472					0.0288196	0.0141171
	31.0773	35.922					0.0096673	0.016992
	55.1073	42.1126					0.0304606	0.0233681
	30.8878	33.0472					0.0095497	0.0143774
	42.7942	47.3861					0.018347	0.0296055
	36.2752	39.1787					0.0131762	0.0202192
	30.0074	39.429					0.00901254	0.0204789
	62.699	32.5495					0.0394668	0.013947
	43.3938	37.328					0.0188657	0.0183507
	48.5292	37.8655					0.0236064	0.018884
	30.9988	33.7576					0.00961851	0.0150031
	55.3194	39.9392					0.0306963	0.0210134
	30.5853	34.9209					0.00936338	0.0160567
	48.9415	43.548					0.0240102	0.0249923
	42.9322	37.1779					0.0184657	0.0182032
	54.1801	30.0885					0.0294413	0.0119153
	32.7174	35.7861					0.0107158	0.0168635
	39.2238	32.6123					0.0154088	0.014001
	52.7495	31.1073					0.0279028	0.0127369
	40.5366	33.5774					0.0164592	0.0148431
	36.1705	33.506					0.0131002	0.01478
	35.2933	48.6394					0.0124717	0.0311972
	41.9368	36.0614					0.0176179	0.0171244
	35.944	34.3796					0.0129364	0.0155619
	37.4358	31.5856					0.014034	0.0131322
	34.6896	32.5716					0.0120482	0.013966
	38.5881	31.2215					0.0149126	0.0128307
	31.0195	35.5966					0.00963135	0.0166851
	53.0491	37.4915					0.0282215	0.0185121
	31.6276	30.2546					0.010013	0.0120473
	38.962	38.5625					0.0152035	0.019587
	48.3012	37.1194					0.0233846	0.0181458
	45.9233	31.9066					0.0211341	0.0134008
	37.2619	30.8385					0.0139038	0.0125175
	30.0027	30.4798					0.00900974	0.0122276
	35.6092	31.9951					0.0126963	0.0134753
	37.623	35.1076					0.014175	0.016229
	30.6269	171.75					0.00938886	0.4121
	31.1311	169.897					0.00970083	0.402899
	31.6426	103.902					0.0100226	0.14698
	38.189	122.248					0.0146053	0.204621
	32.6458	101.697					0.0106689	0.14072
	42.3486	37.8096					0.0179663	0.019218
	34.1556	77.1047					0.0116797	0.0804101
	41.5932	102.467					0.0173299	0.142889
	47.3665	110.556					0.0224863	0.16673
	43.0225	90.198					0.0185437	0.110365
	39.3721	77.3094					0.0155257	0.0808409
	37.5788	72.9662					0.0141416	0.0719493
	33.2003	74.423					0.0110347	0.0748727
	32.5318	55.1592					0.0105944	0.0409905
	42.2038	106.041					0.0178434	0.153187
	39.658	85.9669					0.0157524	0.100152
	33.192	127.054					0.0110292	0.221388
	31.3438	105.672					0.00983398	0.152105
	49.9354	99.8263					0.0249977	0.135521
	41.1727	90.1856					0.0169807	0.110334
	41.559	56.686					0.0173014	0.043301
	30.1324	89.8784					0.00908784	0.109575
	54.6075	140.967					0.029909	0.273933
	37.4707	70.9848					0.0140603	0.0680685
	41.6044	45.0405					0.0173393	0.0272936
	39.0553	58.6219					0.0152764	0.046323
	50.17	33.4061					0.0252338	0.0149959
	45.6323	68.8307					0.0208665	0.0639741
	38.0545	95.4618					0.0145024	0.123786
	40.7233	51.5757					0.0166114	0.035819
	35.7593	135.746					0.0128036	0.25351
	33.4959	62.6225					0.0112324	0.0528958
	35.5237	41.4578					0.0126353	0.0231145
	31.0205	74.2701					0.00963197	0.0745632
	31.1784	36.4438					0.00973036	0.0178522
	39.013	58.0258					0.0152433	0.0453814
	45.2728	97.9081					0.0205384	0.130295
	53.163	109.198					0.0283431	0.162593
	39.6093	100.992					0.0157136	0.138748
	35.2246	46.7878					0.0124231	0.0294587
	39.8909	56.7506					0.0159382	0.0434002
	45.4549	120.618					0.0207043	0.199091
	37.3716	58.9123					0.0139859	0.0467852
	33.3184	87.7348					0.0111135	0.104357
	48.2308	43.9491					0.0233163	0.0259835
	37.0278	35.6214					0.0137294	0.0170542
	31.9562	44.578					0.0102224	0.0267344
	33.3836	118.038					0.0111571	0.190505
	42.9778	36.925					0.0185051	0.0183276
	31.5282	78.1869					0.00995017	0.0827018
	30.8546	62.9799					0.00952915	0.0535047
	53.7132	52.3068					0.0289346	0.0368454
	41.4973	49.0312					0.0172499	0.0323607
	39.829	35.2926					0.0158887	0.0167403
	37.2306	61.5956					0.0138804	0.0511665
	31.6394	57.5246					0.0100206	0.0445974
	34.91	50.8857					0.012202	0.0348636
	32.3114	54.2624					0.0104512	0.0396631
	40.8326	40.5301					0.0167009	0.0220894
	41.9681	55.4358					0.0176443	0.0414043
	36.1988	68.6255					0.0131207	0.0635908
	45.8657	56.3911					0.0210809	0.0428497
	42.6113	67.358					0.0181903	0.0612492
	39.983	71.9034					0.016012	0.0698541
	31.6441	88.1793					0.0100236	0.105428
	43.8519	36.6798					0.019267	0.0180845
	32.8756	46.6811					0.0108198	0.029324
	30.1425	65.9582					0.00909394	0.0587151
	30.0866	65.9171					0.00906021	0.0586416
	33.4904	54.1405					0.0112287	0.0394845
	30.1084	48.3921					0.0090734	0.0315199
	32.9364	34.0014					0.0108599	0.0155359
	40.3348	106.27					0.0162955	0.153859
	34.3239	45.09					0.0117952	0.0273537
	63.7228	35.078					0.0407715	0.016537
	44.4154	61.9841					0.0197663	0.0518173
	90.3567	72.8958					0.0823153	0.0718097
	116.149	33.9724					0.136751	0.0155094
	140.317	51.0907					0.200842	0.0351461
	50.1588	34.5731					0.0252225	0.0160637
	39.9347	45.6981					0.0159733	0.0280986
	39.4181	42.8332					0.015562	0.0246776
	36.6086	44.5162					0.0134199	0.0266602
	52.9906	114.579					0.0281591	0.179308
	175.566	34.586					0.318038	0.0160756
	139.16	53.1142					0.197479	0.037996
	37.0991	96.9439					0.0137824	0.127709
	31.867	35.2921					0.0101654	0.0167398
	71.334	36.4273					0.0511457	0.017836
	38.4984	38.1451					0.0148432	0.0195612
	73.9289	44.7038					0.0549552	0.026886
	52.3354	55.4359					0.0274652	0.0414045
	173.646	37.0656					0.310905	0.0184677
	45.0801	79.8205					0.0203636	0.0862238
	48.8541	41.0436					0.0239243	0.022654
	130.592	42.3336					0.173502	0.0241038
	120.929	69.1688					0.148409	0.0646081
	31.0324	45.8558					0.00963939	0.0282934
	82.1688	47.335					0.0679761	0.0301538
	66.059	49.909					0.0438291	0.0335338
	55.5377	36.8725					0.0309398	0.0182755
	80.5284	64.4751					0.0652715	0.0560898
	89.9794	38.3576					0.0816238	0.0197802
	57.1589	67.4554					0.0327784	0.0614275
	36.3033	55.8245					0.0131967	0.0419893
	86.085	37.5528					0.0746595	0.0189573
	63.3469	37.1615					0.04029	0.0185636
	159.674	55.4268					0.261629	0.0413908
	117.208	39.3772					0.139291	0.020848
	52.8349	47.5175					0.0279934	0.0303875
	80.1851	64.508					0.0647125	0.0561472
	53.4306	40.8842					0.0286301	0.0224779
	67.9987	32.261					0.046453	0.013984
	36.0239	48.3412					0.0129941	0.0314535
	140.821	31.5698					0.202318	0.0133904
	47.1446	40.9555					0.0222756	0.0225566
	37.0803	37.4663					0.0137684	0.01887
	111.88	30.5113					0.126757	0.0125065
	41.2658	45.9575					0.0170577	0.0284195
	49.3135	35.2062					0.0243775	0.0166583
	104.818	59.3772					0.111089	0.0475301
	45.6074	37.533					0.0208437	0.0189373
	128.596	40.0424					0.168151	0.0215599
	174.65	37.4057					0.314623	0.0188088
	36.0997	31.2691					0.0130489	0.0131362
	39.7384	37.2449					0.0158164	0.0186471
	63.181	38.5428					0.0400783	0.019972
	65.4283	67.6382					0.0429927	0.0617629
	93.26	37.8411					0.0877373	0.0192501
	46.0404	73.4755					0.0212422	0.0729646
	89.1368	32.4068					0.0800901	0.0141109
	108.937	62.7352					0.120098	0.0530875
	44.0276	66.4932					0.0194219	0.0596773
	103.152	40.0201					0.107548	0.0215358
	39.0502	41.6714					0.0152725	0.0233539
	178.504	35.2674					0.329124	0.0167164
	168.601	31.5779					0.292582	0.0133973
	117.296	36.3418					0.139504	0.0177522
	48.9602	34.8947					0.0240286	0.0163644
	39.6226	30.9699					0.0157242	0.0128857
	86.2915	35.757					0.0750209	0.0171845
	61.0298	39.0996					0.0373857	0.0205545
	35.9084	33.3156					0.0129108	0.0149146
	58.1703	30.2743					0.0339527	0.0123126
	64.7707	60.9352					0.0421292	0.0500698
	52.857	30.3849					0.0280169	0.0124029
	107.945	43.9073					0.117894	0.0259339
	42.9625	47.9028					0.0184919	0.0308838
	65.6566	49.4296					0.0432945	0.0328905
	118.528	50.7801					0.142492	0.0347186
	85.1398	32.3449					0.0730172	0.014057
	93.643	35.6033					0.0884658	0.0170369
	148.124	32.9422					0.224328	0.0145817
	54.3925	48.8053					0.0296733	0.0320623
	35.4762	47.082					0.0126015	0.0298313
	44.2489	37.3407					0.0196181	0.0187434
	84.4801	42.0492					0.071882	0.0237803
	76.5875	33.2407					0.0590026	0.0148475
	57.3414	50.3433					0.0329888	0.0341219
	36.1262	35.2525					0.0130681	0.0167022
	79.0472	32.2648					0.0628774	0.0139873
	31.0823	34.6868					0.00967042	0.0161696
	116.699	38.5703					0.138066	0.0200006
	33.602	30.631					0.0113037	0.0126049
	33.2972	32.0431					0.0110993	0.0137955
	41.6775	32.8539					0.0174004	0.0145036
	107.275	59.383					0.116418	0.0475395
	76.4748	31.569					0.058828	0.0133897
	72.5318	39.2074					0.0528869	0.0206682
	160.705	30.3368					0.265107	0.0123637
	56.7435	34.5404					0.0323023	0.0160332
	38.7602	33.6927					0.0150461	0.0152547
	154.56	30.5365					0.244734	0.0125271
	93.955	40.2387					0.0890616	0.0217722
	46.4769	32.5468					0.0216477	0.0142332
	55.5273	40.0137					0.0309282	0.0215289
	132.183	33.2918					0.17783	0.0148933
	45.7224	37.2885					0.0209492	0.018691
	64.7766	55.3313					0.0421369	0.0412477
	58.848	31.8545					0.0347512	0.0136334
	44.5555	34.6072					0.0198914	0.0160954
	161.132	37.3522					0.266558	0.0187549
	106.578	30.7508					0.114893	0.0127038
	73.3356	30.3057					0.054072	0.0123382
	85.3602	37.0546					0.0733984	0.0184567
	31.3499	40.6118					0.00983781	0.0221787
	58.7109	56.1297					0.0345889	0.041719
	78.3547	112.015					0.0617738	0.168244
	35.9648	111.083					0.0129514	0.165411
	65.5597	33.4223					0.0431663	0.0147521
	50.0387	45.928					0.0251015	0.0278936
	58.1733	51.7838					0.0339563	0.0354868
	133.851	130.837					0.182429	0.230948
	97.5415	78.6291					0.0960573	0.0821981
	62.776	121.732					0.0395641	0.199305
	66.0057	31.2931					0.0437582	0.01293
	49.3427	42.7338					0.0244064	0.0241397
	59.7394	60.9531					0.0358158	0.049234
	85.5438	117.908					0.0737168	0.18675
	71.578	54.0401					0.0514979	0.0386588
	37.8879	94.3311					0.0143756	0.118734
	124.817	76.1423					0.158259	0.0770416
	91.6229	72.0846					0.0846583	0.068994
	72.6716	120.801					0.053092	0.196211
	109.851	108.173					0.122147	0.156723
	145.131	55.55					0.215163	0.0408583
	118.642	64.5868					0.142769	0.0553125
	42.8524	48.4609					0.018397	0.031065
	72.685	66.3852					0.0531116	0.0584539
	81.9898	38.3972					0.0676782	0.0194798
	85.5963	160.246					0.0738081	0.350489
	101.795	146.476					0.104706	0.291164
	137.084	38.282					0.191519	0.0193628
	89.5142	38.8231					0.0807752	0.0199152
	34.4677	71.2876					0.0118943	0.0674665
	83.9666	77.4631					0.0710045	0.0797592
	82.8466	38.0936					0.0691099	0.0191724
	86.0558	64.3044					0.0746085	0.0548272
	45.8219	145.804					0.0210407	0.288423
	30.0085	80.2006					0.00901323	0.0855451
	58.0351	40.0857					0.0337945	0.0212345
	84.8516	132.832					0.0725201	0.238214
	40.4608	88.101					0.0163976	0.103412
	45.4661	51.9355					0.0207145	0.0356958
	81.8078	97.1475					0.0673761	0.126021
	45.6192	74.0091					0.0208545	0.0727542
	109.285	42.1067					0.120876	0.0234347
	57.9386	42.4459					0.0336819	0.0238147
	47.4709	39.9628					0.0225857	0.0211042
	49.2968	43.2824					0.024361	0.024765
	114.003	85.9479					0.131677	0.0983699
	81.7144	33.4275					0.0672212	0.0147567
	52.5149	47.2999					0.0276544	0.0295899
	64.8973	34.3768					0.0422947	0.015608
	60.8896	66.8281					0.0372134	0.0592412
	47.1251	132.851					0.0222572	0.238284
	59.6672	70.8628					0.0357289	0.0666595
	34.9148	69.1065					0.0122053	0.0633755
	30.3694	30.0813					0.00923149	0.0119468
	41.45	48.8601					0.0172106	0.0315805
	128.323	60.179					0.167424	0.0479853
	32.1865	48.9838					0.0103705	0.0317411
	39.6222	109.6					0.0157239	0.160951
	80.6456	51.7736					0.0654628	0.0354728
	43.4254	32.1678					0.0188932	0.0136639
	47.5353	93.4868					0.0226472	0.116594
	88.9842	51.6625					0.0798139	0.0353201
	41.799	54.011					0.0175021	0.0386169
	39.271	32.7527					0.015446	0.014166
	44.8919	41.6946					0.0201935	0.0229771
	36.5716	32.4874					0.0133927	0.0139372
	32.3802	46.1679					0.0104958	0.0281866
	74.1608	41.4986					0.0553024	0.0227612
	68.5484	98.7118					0.0472107	0.130165
	62.0309	79.3119					0.038627	0.083644
	49.8846	80.4578					0.0249468	0.0860993
	115.4	83.4309					0.134969	0.0926401
	37.2599	35.0834					0.0139023	0.0162574
	62.6469	44.4591					0.039401	0.0261333
	123.354	32.5618					0.154514	0.0140012
	90.4508	61.1085					0.0824883	0.0494865
	111.851	30.6954					0.126692	0.0124402
	36.4674	39.0345					0.0133165	0.0201331
	36.5942	50.9668					0.0134093	0.034372
	64.9364	38.6591					0.042346	0.0197469
	38.1683	40.6938					0.0145894	0.021885
	67.1014	38.289					0.0452296	0.0193699
	46.872	36.0317					0.0220183	0.0171496
	65.5109	39.1838					0.0431018	0.0202878
	84.7978	49.8489					0.0724274	0.0328758
	107.919	42.8264					0.117838	0.0242446
	74.5202	57.9815					0.0558426	0.0445296
	65.9988	48.5802					0.043749	0.0312186
	37.3274	32.6894					0.0139528	0.0141113
	43.3281	46.2111					0.0188086	0.0282396
	99.2286	35.5796					0.0994423	0.0167212
	111.255	58.9027					0.125329	0.0459623
	30.6616	45.9619					0.00941016	0.0279349
	43.9164	34.0168					0.0193238	0.0152824
	50.7596	33.6087					0.0258319	0.0149173
	57.6671	74.3843					0.0333659	0.0734992
	104.245	36.9103					0.109863	0.0179977
	125.058	48.6464					0.158879	0.0313039
	36.5873	45.9269					0.0134042	0.0278923
	46.6139	32.8952					0.0217759	0.0142898
	62.9507	49.732					0.0397855	0.0327213
	76.6195	39.9936					0.0590522	0.0211368
	63.3833	35.4878					0.0403365	0.0166349
	107.986	33.7451					0.117986	0.0150388
	30.7358	40.4174					0.0094558	0.0215881
	65.1382	31.852					0.0426107	0.0133966
	58.639	35.2167					0.034504	0.0163813
	75.0486	52.7305					0.056642	0.0368009
	30.6648	44.8245					0.00941214	0.0265658
	30.076	43.3548					0.00905384	0.024848
	35.0733	48.0379					0.0123165	0.0305234
	85.2941	38.3376					0.0732839	0.0194192
	65.2121	37.5528					0.0427078	0.0186309
	56.5159	48.7981					0.0320428	0.0315001
	77.738	55.128					0.0607994	0.0402373
	143.464	43.2401					0.210144	0.0247165
	46.4309	31.4881					0.0216049	0.0130919
	42.3297	45.6273					0.0179502	0.0275285
	85.933	32.9769					0.0743941	0.014361
	51.9654	64.6909					0.0270772	0.055492
	49.8124	49.5633					0.0248745	0.0324989
	32.1717	34.894					0.0103609	0.016082
	80.6282	31.668					0.0654345	0.0132421
	48.9098	40.5321					0.023979	0.021711
	85.7277	49.9956					0.0740366	0.0330702
	125.201	32.2367					0.15925	0.0137226
	78.2349	30.0419					0.0615839	0.0119155
	73.6165	42.0473					0.0544892	0.0233684
	77.414	32.0798					0.0602906	0.0135892
	91.4078	42.0606					0.084258	0.0233833
	53.7861	33.3965					0.0290134	0.0147293
	64.3944	51.3088					0.0416391	0.0348365
	81.3569	36.8131					0.0666304	0.0179029
	30.3554	33.749					0.00922299	0.0150423
	37.2013	35.444					0.0138585	0.0165938
	39.5562	45.7088					0.0156714	0.0276273
	71.0543	31.0877					0.0507433	0.0127606
	57.6132	33.8276					0.0333034	0.0151126
	31.9906	35.0688					0.0102444	0.0162438
	76.6778	30.1105					0.0591426	0.01197
	89.4745	32.2999					0.080703	0.0137766
	107.39	30.9771					0.116672	0.0126698
	52.5626	35.9468					0.0277048	0.0170688
	52.376	59.6823					0.0275079	0.0471929
	63.0477	35.9207					0.0399088	0.0170439
	47.6331	32.7133					0.0227407	0.014132
	49.528	76.7353					0.0245905	0.0782557
	98.196	33.7943					0.0973633	0.0150828
	64.4001	40.7752					0.0416465	0.0219728
	46.6627	48.9398					0.0218216	0.0316839
	37.0938	37.1624					0.0137785	0.0182448
	38.6272	35.8088					0.0149429	0.0169377
	52.7474	33.7668					0.0279005	0.0150582
	87.8612	54.7218					0.0777964	0.0396442
	62.2774	32.4334					0.0389357	0.0138908
	99.4349	47.3697					0.0998603	0.0296776
	96.2862	36.3865					0.0935778	0.0174896
	40.4924	36.5382					0.0164233	0.017636
	35.8551	35.1936					0.0128724	0.0163598
	45.4126	44.0422					0.0206656	0.0256443
	39.3768	43.7422					0.0155294	0.0252952
	38.8262	41.3196					0.0150975	0.0225648
	42.1509	56.7591					0.0177986	0.0426639
	92.6556	32.6593					0.0865941	0.0140852
	87.4042	32.5558					0.0769831	0.013996
	56.0472	56.3669					0.0315118	0.0420738
	62.4705	32.7058					0.0391785	0.0141254
	38.8419	30.4748					0.0151098	0.0122618
	55.0664	44.7092					0.0304153	0.026429
	54.2995	36.1449					0.0295716	0.0172577
	42.9287	48.7097					0.0184628	0.0313857
	37.5723	64.6889					0.0141367	0.0554886
	50.6874	32.9624					0.0257583	0.0143483
	43.1154	30.4286					0.018624	0.0122246
	31.6419	35.3073					0.0100222	0.0164658
	42.3679	36.7344					0.0179827	0.0178263
	80.4498	37.9203					0.0651434	0.018998
	133.318	33.9254					0.180954	0.0152002
	33.2224	32.6316					0.0110495	0.0140613
	79.4271	73.4495					0.0634872	0.0716503
	67.4576	33.4321					0.0457132	0.0147607
	82.5072	37.5138					0.068541	0.0185921
	30.5706	36.4107					0.00935436	0.0175129
	118.891	32.1827					0.143378	0.0136766
	60.5292	53.0094					0.0367726	0.0371928
	35.4912	37.9461					0.0126122	0.0190239
	39.2693	33.7412					0.0154446	0.0150353
	34.4247	34.4308					0.0118647	0.0156572
	50.2523	31.7645					0.0253168	0.013323
	113.721	52.8694					0.131019	0.0369959
	39.2371	41.8884					0.0154193	0.0231918
	59.9836	30.3753					0.0361102	0.0121817
	93.23	38.3595					0.0876803	0.0194415
	35.2441	41.1559					0.0124369	0.0223859
	39.4954	36.7559					0.0156232	0.0178471
	38.7031	35.7829					0.0150018	0.0169132
	44.7925	33.1164					0.020104	0.0144829
	42.1146	38.9483					0.0177679	0.0200442
	53.6838						0.0289028
	39.9381						0.015976
	57.3258						0.0329708
	49.7255						0.0247876
	65.9715						0.0437126
	33.736						0.0113942
	38.871						0.0151324
	33.7115						0.0113776
	76.0052						0.0581035
	110.869						0.124449
	91.2723						0.0840062
	32.2983						0.0104427
	39.0348						0.0152604
	75.4091						0.0571905
	49.5111						0.0245737
	30.7853						0.00948632
	111.976						0.126977
	38.2596						0.0146594
	38.5108						0.0148529
	59.5123						0.035543
	46.6087						0.021771
	84.3131						0.071596
	55.5874						0.0309954
	107.307						0.11649
	59.2281						0.0352032
	51.7778						0.0268815
	64.6324						0.0419487
	107.672						0.117292
	56.8087						0.0323768
	40.953						0.0167997
	66.5558						0.0444939
	47.4408						0.0225571
	62.7905						0.0395825
	36.331						0.0132169
	57.3979						0.0330541
	48.2814						0.0233654
	40.842						0.0167085
	50.6183						0.025688
	52.4716						0.0276087
	32.8689						0.0108153
	41.9969						0.0176685
	63.3529						0.0402976
	40.4504						0.0163892
	84.2304						0.0714546
	46.7565						0.0219096
	39.0399						0.0152644
	64.3102						0.0415298
	84.0182						0.0710925
	111.952						0.126922
	63.9291						0.041037
	63.9409						0.0410522
	52.3185						0.0274474
	44.6515						0.0199774
	40.8102						0.0166825
	51.2995						0.0263858
	41.3468						0.0171249
	64.4229						0.0416761
	37.3491						0.0139691
	38.4231						0.0147852
	30.2102						0.00913488
	67.083						0.0452047
	69.2108						0.0481319
	42.7773						0.0183325
	38.8604						0.0151241
	45.39						0.0206451
	67.9346						0.0463651
	40.8963						0.0167531
	44.0274						0.0194218
	31.6785						0.0100454
	72.3177						0.0525734
	53.018						0.0281883
	47.9185						0.0230147
	107.306						0.116488
	36.432						0.0132905
	30.2894						0.00918288
	57.1151						0.0327281
	30.4745						0.00929559
	67.9128						0.0463352
	79.5289						0.0636511
	34.8439						0.0121558
	59.1145						0.0350678
	49.4124						0.0244756
	57.9947						0.0337474
	44.1427						0.0195238
	56.4016						0.0319129
	63.2964						0.0402254
	66.8575						0.0448999
	63.5141						0.0405037
	44.3838						0.0197381
	92.6908						0.0866605
	30.284						0.00917961
	51.0309						0.0261095
	43.6469						0.0190868
	35.359						0.0125182
	62.6366						0.0393879
	65.9623						0.0437003
	56.1324						0.031608
	78.109						0.0613846
	83.6898						0.0705339
	48.0085						0.0231014
	49.8321						0.0248942
	46.7313						0.0218859
	113.046						0.129449
	35.2187						0.0124189
	105.251						0.112019
	70.658						0.050176
	77.9589						0.0611476
	71.9672						0.0520625
	30.7265						0.00945012
	44.5104						0.0198511
	49.3232						0.0243871
	45.4384						0.0206892
	39.0171						0.0152465
	52.9931						0.0281617
	121.872						0.150767
	41.376						0.0171491
	53.2601						0.0284471
	47.2543						0.0223797
	59.0185						0.0349535
	66.4339						0.0443302
	38.7311						0.0150235
	44.768						0.0200819
	53.5989						0.0288112
	31.4446						0.00989739
	73.2162						0.0538951
	77.3084						0.0601252
	44.2848						0.01965
	31.2415						0.00976983
	70.4242						0.0498428
	65.6016						0.0432218
	97.9645						0.0969004
	64.6928						0.0420275
	55.8281						0.0312652
	42.6245						0.0182015
	34.4313						0.0118692
	63.2938						0.0402222
	45.4801						0.0207272
	35.9773						0.0129605
	94.0244						0.0891944
	42.4403						0.0180443
	47.4415						0.0225577
	32.7158						0.0107147
	53.828						0.0290588
	93.9617						0.0890744
	36.8692						0.0136119
	73.5028						0.0543201
	61.7591						0.0382879
	98.8348						0.0986468
	43.6528						0.019092
	30.0007						0.0090085
	61.1914						0.0375846
	32.3308						0.0104637
	42.1278						0.0177791
	68.5149						0.0471643
	55.4231						0.0308118
	47.1564						0.0222868
	78.8734						0.0625995
	32.3115						0.0104513
	64.0928						0.0412483
	65.3525						0.0428927
	48.8887						0.0239583
	43.2884						0.018774
	48.1549						0.0232429
	66.9039						0.0449625
	44.4899						0.0198328
	49.545						0.0246074
	57.8601						0.0335904
	46.0133						0.0212172
	84.2034						0.0714084
	34.7973						0.0121232
	46.8971						0.0220419
	58.3828						0.0342021
	35.899						0.012904
	41.4485						0.0172093
	35.5427						0.0126488
	58.5596						0.0344103
	53.6333						0.0288483
	110.163						0.12285
	92.6707						0.0866226
	96.0211						0.0930585
	39.3214						0.0154857
	44.783						0.0200955
	52.925						0.0280893
	52.1099						0.0272283
	42.5898						0.0181719
	38.3786						0.0147509
	44.1925						0.019568
	36.5464						0.0133743
	82.4756						0.0684881
	30.4876						0.00930359
	50.1531						0.0252168
	59.0799						0.0350266
	62.1076						0.0387229
	55.1574						0.0305162
	45.4379						0.0206888
	49.5526						0.024615
	70.8957						0.050516
	106.622						0.114989
	82.6757						0.0688232
	89.6677						0.0810547
	72.0648						0.0522045
	50.3403						0.0254058
	33.4645						0.0112113
	98.4083						0.0977889
	47.9575						0.0230522
	34.7463						0.0120876
	36.3763						0.0132499
	40.1198						0.0161219
	72.5742						0.0529491
	36.9737						0.0136893
	45.403						0.0206569
	30.0195						0.0090198
	43.8228						0.0192413
	65.7008						0.0433531
	101.218						0.10351
	41.7556						0.0174657
	41.0138						0.0168496
	47.903						0.0229998
	34.1233						0.0116576
	58.2652						0.034064
	33.1947						0.011031
	93.9837						0.0891166
	61.1338						0.0375136
	65.9938						0.0437424
	43.1912						0.0186896
	42.9511						0.0184821
	37.4897						0.0140745
	39.9964						0.0160228
	32.1981						0.0103779
	42.2476						0.0178805
	57.0074						0.0326044
	62.082						0.0386909
	63.441						0.0404103
	40.9418						0.0167905
	43.9649						0.0193666
	36.9278						0.0136552
	40.6336						0.0165382
	30.1866						0.00912063
	93.9879						0.0891246
	35.8445						0.0128648
	101.289						0.103657
	45.2935						0.0205572
	39.4128						0.0155578
	51.3157						0.0264026
	64.4018						0.0416486
	56.7581						0.0323189
	47.9596						0.0230543
	76.1753						0.0583654
	49.1428						0.0242086
	63.7236						0.0407725
	38.5322						0.0148694
	52.6415						0.0277882
	30.1137						0.00907657
	45.3253						0.0205861
	44.0728						0.0194619
	40.9657						0.0168101
	51.502						0.0265951
	42.0379						0.0177032
	40.8956						0.0167525
	60.3404						0.0365427
	56.634						0.0321773
	62.3338						0.0390066
	45.2793						0.0205443
	62.9479						0.0397821
	37.4949						0.0140785
	60.1702						0.0363361
	38.2584						0.0146585
	37.3203						0.0139475
	56.3751						0.0318829
	68.2673						0.0468225
	72.5584						0.0529258
	49.8927						0.0249549
	44.4211						0.0197713
	45.5844						0.0208226
	41.702						0.0174209
	48.7762						0.0238479
	39.0674						0.0152859
	65.5325						0.0431303
	32.7016						0.0107054
	38.3728						0.0147465
	32.9518						0.01087
	36.8809						0.0136205
	52.6562						0.0278038
	87.3719						0.0769258
	35.8861						0.0128947
	60.6281						0.0368933
	52.2861						0.0274133
	48.4415						0.023521
	53.205						0.0283881
	35.1155						0.0123462
	64.1386						0.0413075
	48.6165						0.0236917
	36.3494						0.0132303
	48.5011						0.023579
	38.0103						0.0144688
	87.7744						0.0776416
	52.0504						0.027166
	67.1158						0.0452491
	42.6487						0.0182223
	32.6966						0.0107021
	60.7967						0.0370995
	31.5669						0.00997461
	46.775						0.021927
	82.0961						0.0678551
	45.2521						0.0205195
	63.0428						0.0399025
	47.4656						0.0225807
	33.2786						0.0110869
	42.588						0.0181704
	64.2412						0.0414404
	42.4437						0.0180472
	76.6448						0.0590913
	97.2353						0.0954495
	34.4489						0.0118814
	50.8727						0.0259475
	54.2759						0.0295458
	32.0728						0.0102972
	46.7258						0.0218808
	85.8991						0.074335
	41.7675						0.0174758
	40.6809						0.0165768
	53.9078						0.0291452
	69.0726						0.0479389
	39.5661						0.0156793
	75.1054						0.0567282
	35.1857						0.0123956
	52.6142						0.0277593
	47.4389						0.0225553
	41.6491						0.0173766
	53.1569						0.0283366
	39.0186						0.0152478
	51.5315						0.0266257
	41.8011						0.0175039
	60.9101						0.0372386
	43.7822						0.0192056
	36.4829						0.0133277
	46.3318						0.0215125
	36.4532						0.0133061
	61.6788						0.038188
	31.3633						0.00984626
	34.1447						0.0116722
	37.1104						0.0137908
	43.9447						0.0193488
	32.8885						0.0108282
	92.1491						0.0856418
	107.927						0.117855
	51.4598						0.0265514
	34.7716						0.0121053
	32.4585						0.0105467
	33.6767						0.0113541
	42.9276						0.0184618
	32.1418						0.0103416
	31.3269						0.00982341
	38.7038						0.0150023
	44.8372						0.0201443
	47.3116						0.022434
	73.8309						0.0548088
	40.0006						0.0160261
	89.8562						0.0813986
	39.9867						0.016015
	62.5692						0.0393029
	92.2529						0.0858365
	48.5663						0.0236426
	38.8332						0.015103
	36.2129						0.0131309
	46.579						0.0217432
	50.4493						0.0255162
	33.014						0.0109111
	51.9163						0.0270259
	32.8275						0.010788
	60.7477						0.0370395
	52.4164						0.0275505
	63.4552						0.0404284
	87.5074						0.0771663
	35.479						0.0126034
	37.1162						0.0137951
	38.4969						0.0148421
	69.6001						0.0486776
	34.8104						0.0121323
	34.901						0.0121957
	37.0947						0.0137791
	75.9651						0.0580419
	35.264						0.012451
	60.6725						0.0369475
	38.9731						0.0152122
	35.4634						0.0125924
	63.9679						0.041087
	50.5949						0.0256641
	31.776						0.0101073
	35.6898						0.0127538
	57.0611						0.032666
	59.3394						0.035336
	36.4175						0.01328
	35.6212						0.0127048
	74.832						0.0563136
	36.7839						0.0135489
	51.0654						0.026145
	30.394						0.0092465
	43.4628						0.0189259
	36.8714						0.0136135
	31.4073						0.0098739
	50.9931						0.0260708
	49.8042						0.0248662
	44.4312						0.0197803
	48.9258						0.0239947
	63.6309						0.0406535
	31.4586						0.00990624
	58.3707						0.0341879
	33.1159						0.0109787
	35.9685						0.0129541
	73.5326						0.0543644
	33.4202						0.0111816
	31.7091						0.0100648
	62.7177						0.0394905
	46.4501						0.0216227
	39.9084						0.0159522
	60.9579						0.0372972
	39.2396						0.0154212
	40.2054						0.0161909
	47.1869						0.0223157
	52.4065						0.02754
	36.3123						0.0132032
	38.0278						0.014482
	44.3429						0.0197017
	43.6108						0.0190552
	32.6046						0.0106419
	47.0971						0.0222307
	48.1218						0.0232108
	51.9419						0.0270526
	30.2864						0.00918109
	71.9473						0.0520335
	49.3996						0.0244629
	51.41						0.0264999
	46.386						0.021563
	30.5894						0.0093659
	38.8892						0.0151466
	38.4198						0.0147826
	35.4859						0.0126084
	30.6169						0.00938275
	39.3192						0.0154839
	33.376						0.011152
	33.76						0.0114104
	43.269						0.0187572
	65.6506						0.0432865
	34.2842						0.0117679
	42.0085						0.0176784
	59.5854						0.0356307
	47.1661						0.022296
	52.7726						0.0279272
	53.1945						0.0283768
	42.6542						0.018227
	52.2322						0.0273567
	73.0674						0.053675
	35.0191						0.0122784
	40.8202						0.0166907
	35.5015						0.0126194
	37.2466						0.0138924
	43.7801						0.0192038
	30.543						0.00933749
	32.2344						0.0104014
	42.1366						0.0177865
	43.1465						0.018651
	76.3301						0.0586043
	32.4679						0.0105528
	65.4763						0.043056
	42.4769						0.0180755
	49.8187						0.0248807
	36.3704						0.0132456
	37.3348						0.0139583
	51.9319						0.0270421
	38.0019						0.0144624
	34.9229						0.012211
	45.7476						0.0209723
	39.6145						0.0157178
	33.461						0.0112089
	58.0772						0.0338437
	51.4064						0.0264962
	42.6322						0.0182081
	64.7952						0.0421612
	72.2104						0.0524167
	44.0209						0.019416
	36.6922						0.0134813
	37.336						0.0139592
	52.3523						0.027483
	65.0584						0.0425058
	36.0707						0.0130279
	55.7286						0.0311535
	38.0435						0.0144941
	60.5264						0.0367692
	50.957						0.0260338
	32.6416						0.0106661
	51.8925						0.027001
	31.1648						0.00972187
	44.3106						0.0196729
	50.8525						0.0259269
	66.7449						0.0447482
	41.7587						0.0174683
	33.7889						0.01143
	46.3026						0.0214854
	42.4657						0.0180659
	35.1419						0.0123648
	38.3954						0.0147638
	44.8947						0.0201961
	37.8615						0.0143555
	74.5112						0.0558291
	38.5791						0.0149056
	38.6531						0.014963
	43.3392						0.0188182
	30.0409						0.00903272
	30.291						0.00918388
	43.4537						0.0189179
	47.2494						0.022375
	60.6672						0.036941
	44.849						0.0201548
	41.4771						0.0172331
	54.0989						0.0293528
	43.9087						0.019317
	31.8884						0.0101791
	45.5527						0.0207937
	45.8512						0.0210677
	41.4786						0.0172344
	52.9428						0.0281082
	67.3203						0.0455266
	34.6801						0.0120416
	47.8424						0.0229415
	32.7628						0.0107455
	46.2852						0.0214692
	60.1708						0.0363368
	47.7725						0.0228743
	30.6922						0.00942902
	32.1181						0.0103264
	34.246						0.0117416
	38.6182						0.0149359
	32.9339						0.0108582
	40.0011						0.0160266
	37.019						0.0137228
	56.7978						0.0323643
	47.1262						0.0222582
	47.7161						0.0228202
	43.4856						0.0189458
	31.5343						0.00995405
	56.5081						0.0320339
	48.886						0.0239557
	36.4883						0.0133317
	106.024						0.113689
	38.2357						0.0146411
	33.3497						0.0111344
	42.5715						0.0181562
	30.7225						0.00944762
	33.7065						0.0113742
	37.1524						0.0138221
	51.8963						0.027005
	42.3984						0.0180086
	43.6199						0.0190632
	33.7449						0.0114002
	31.4175						0.00988035
	50.0423						0.0251052
	74.3845						0.0556384
	57.0072						0.0326042
	41.6667						0.0173914
	35.4878						0.0126097
	32.2044						0.010382
	37.8172						0.0143219
	38.6174						0.0149353
	42.8966						0.0184351
	44.8966						0.0201978
	38.9661						0.0152066
	40.6975						0.0165903
	38.5572						0.0148887
	44.0169						0.0194124
	51.2849						0.0263708
	33.4733						0.0112172
	35.8051						0.0128365
	33.8646						0.0114813
	37.1219						0.0137994
	34.405						0.0118511
	52.7123						0.0278633
	41.7591						0.0174687
	34.3637						0.0118226
	33.2154						0.0110448
	32.0157						0.0102606
	39.3251						0.0154886
	39.8879						0.0159358
	39.1415						0.015344
	75.4769						0.0572941
	37.2481						0.0138935
	47.4302						0.022547
	33.233						0.0110565
	32.5395						0.0105994
	32.9852						0.0108921
	33.6669						0.0113475
	41.2766						0.0170667
	33.1355						0.0109917
	39.1844						0.0153778
	34.0776						0.0116263
	46.4304						0.0216044
	47.9223						0.0230183
	33.0628						0.0109434
	40.6735						0.0165707
	80.0805						0.0645428
	50.5465						0.025615
	41.725						0.0174401
	34.6527						0.0120225
	33.736						0.0113942
	30.2952						0.00918644
	42.2609						0.0178918
	52.2935						0.027421
	39.1291						0.0153343
	39.8169						0.0158791
	45.2634						0.0205298
	33.8616						0.0114793
	33.0565						0.0109393
	50.2173						0.0252815
	50.5174						0.0255854
	44.0127						0.0194088
	42.5261						0.0181175
	69.9485						0.0491686
	33.7465						0.0114012
	36.1684						0.0130987
	38.4533						0.0148085
	30.1853						0.00911981
	51.0973						0.0261777
	48.1134						0.0232027
	32.4427						0.0105364
	43.5412						0.0189944
	34.896						0.0121922
	37.6199						0.0141726
	30.7155						0.00944331
	31.839						0.0101475
	31.4927						0.00992773
	87.4052						0.0769848
	31.3129						0.00981459
	33.5727						0.011284
	31.6651						0.0100369
	32.7003						0.0107045
	33.3563						0.0111388
	31.8829						0.0101756
	42.0122						0.0176815
	39.1334						0.0153378
	32.7971						0.0107681
	35.3935						0.0125427
	36.9049						0.0136383
	37.7635						0.0142812
	37.1848						0.0138463
	33.0414						0.0109292
	42.9069						0.018444
	32.3778						0.0104942
	34.5178						0.011929
	44.0179						0.0194133
	40.0947						0.0161017
	40.8767						0.016737
	68.7072						0.0474307
	51.1154						0.0261963
	51.1837						0.0262665
	35.637						0.0127161
	48.4036						0.0234841
	56.324						0.0318249
	32.6056						0.0106426
	51.4938						0.0265867
	34.4032						0.0118498
	36.1301						0.0130709
	51.2148						0.0262986
	38.9481						0.0151926
	43.7571						0.0191835
	35.5129						0.0126276
	44.6139						0.0199437
	35.516						0.0126298
	30.0344						0.0090288
	59.3424						0.0353396
	36.7871						0.0135512
	31.7371						0.0100826
	36.4947						0.0133364
	39.5091						0.0156341
	50.6406						0.0257107
	32.78						0.0107568
	65.3558						0.0428971
	33.8164						0.0114486
	41.5524						0.0172958
	56.4474						0.031965
	46.6846						0.0218421
	46.0531						0.0212539
	36.0388						0.0130048
	48.2707						0.0233551
	40.9296						0.0167804
	43.855						0.0192696
	46.678						0.0218359
	39.9665						0.0159988
	38.8242						0.015096
	37.7041						0.0142362
	31.5316						0.00995233
	34.0501						0.0116075
	40.4623						0.0163989
	33.13						0.0109881
	38.7664						0.015051
	37.7043						0.0142364
	41.0582						0.0168862
	33.7664						0.0114147
	31.6286						0.0100137
	32.4406						0.010535
	41.6352						0.017365
	37.0619						0.0137547
	69.1383						0.0480306
	36.6708						0.0134656
	41.5779						0.0173171
	30.2124						0.00913625
	41.6371						0.0173666
	30.2318						0.00914799
	32.7794						0.0107565
	35.5769						0.0126732
	35.2581						0.0124468
	30.0901						0.00906237
	43.2871						0.0187729
	32.5609						0.0106133
	42.0026						0.0176733
	43.4838						0.0189442
	68.4791						0.0471148
	48.0992						0.023189
	36.5652						0.013388
	36.5419						0.013371
	37.5783						0.0141413
	41.316						0.0170993
	51.6579						0.0267567
	55.6306						0.0310437
	39.1299						0.015335
	47.0521						0.0221882
	41.0156						0.0168512
	45.3009						0.020564
	31.8323						0.0101432
	60.7752						0.0370732
	32.4831						0.0105626
	34.6914						0.0120494
	36.4954						0.0133369
	40.816						0.0166872
	31.9868						0.010242
	35.8367						0.0128592
	37.9615						0.0144315
	37.9347						0.0144111
	34.4522						0.0118837
	31.5444						0.00996042
	36.1658						0.0130968
	30.1503						0.00909865
	35.0584						0.012306
	44.0472						0.0194393
	49.5253						0.0245878
	40.4964						0.0164265
	42.4641						0.0180646
	51.7968						0.0269012
	40.9434						0.0167918
	37.2186						0.0138715
	43.1036						0.0186138
	36.906						0.0136391
	45.6026						0.0208393
	33.1163						0.0109789
	57.0863						0.032695
	34.1774						0.0116946
	46.343						0.0215229
	31.8828						0.0101754
	31.7548						0.0100938
	39.6869						0.0157754
	30.8899						0.009551
	35.8629						0.012878
	39.8627						0.0159157
	47.3672						0.022487
	44.8813						0.0201839
	37.7329						0.014258
	33.3173						0.0111128
	36.5684						0.0133904
	50.304						0.0253692
	33.5639						0.0112781
	36.6037						0.0134163
	42.945						0.0184768
	31.1875						0.00973609
	44.636						0.0199635
	36.7545						0.0135272
	32.1575						0.0103517
	37.372						0.0139862
	30.381						0.00923856
	42.657						0.0182293
	40.505						0.0164335
	59.5726						0.0356154
	38.3524						0.0147307
	53.1934						0.0283756
	31.0393						0.00964367
	32.7801						0.0107569
	32.547						0.0106043
	47.7215						0.0228254
	31.6409						0.0100215
	50.491						0.0255585
	30.2815						0.0091781
	39.8411						0.0158984
	47.3739						0.0224934
	30.3229						0.00920322
	30.751						0.00946518
	41.3345						0.0171146
	32.6994						0.0107039
	41.103						0.0169232
	31.3883						0.00986195
	37.2725						0.0139117
	43.9646						0.0193663
	30.4707						0.00929326
	32.532						0.0105945
	35.9859						0.0129666
	40.2208						0.0162033
	50.5659						0.0256347
	40.0865						0.0160951
	32.1641						0.010356
	33.2692						0.0110807
	32.3993						0.0105082
	31.0185						0.00963072
	55.4789						0.0308741
	48.9483						0.0240169
	30.8213						0.00950857
	32.2015						0.0103802
	44.0118						0.0194079
	30.3361						0.00921127
	32.0433						0.0102783
	31.5605						0.00997057
	30.4799						0.00929891
	37.2812						0.0139182
	38.7787						0.0150605
	42.7491						0.0183083
	32.3786						0.0104947
	33.9121						0.0115135
	30.071						0.00905083
	38.3234						0.0147085
	41.3553						0.0171319
	31.6996						0.0100587
	39.1399						0.0153428
	133.182						0.180578
	40.0931						0.0161004
	57.5063						0.0331794
	116.573						0.137765
	34.1381						0.0116677
	132.841						0.179638
	34.94						0.012223
	42.8229						0.0183717
	152.528						0.238188
	84.6253						0.0721309
	112.953						0.129233
	110.749						0.124176
	85.2952						0.073286
	52.0517						0.0271674
	32.0996						0.0103144
	48.3023						0.0233857
	32.6011						0.0106396
	71.3326						0.0511436
	64.1703						0.0413485
	31.7958						0.0101199
	131.539						0.176073
	46.9972						0.0221362
	48.024						0.0231164
	82.4172						0.0683904
	59.7089						0.0357791
	43.5057						0.0189634
	52.2327						0.0273571
	45.1466						0.0204238
	158.721						0.258433
	101.169						0.103411
	129.509						0.170588
	42.8601						0.0184037
	47.6865						0.0227919
	44.9005						0.0202013
	100.14						0.101295
	72.9661						0.0535256
	37.8828						0.0143717
	141.715						0.204947
	82.3403						0.068262
	40.6532						0.0165542
	93.8242						0.0888117
	31.8209						0.010136
	157.075						0.252968
	53.755						0.0289797
	46.3786						0.0215561
	71.5102						0.0514
	84.1978						0.0713988
	34.2633						0.0117535
	45.3309						0.0205912
	91.8133						0.0850135
	52.0829						0.0272001
	39.2409						0.0154222
	72.9573						0.0535126
	57.487						0.0331571
	66.5181						0.0444433
	53.5216						0.0287279
	38.9605						0.0152023
	67.3264						0.0455349
	49.1881						0.0242534
	37.0614						0.0137544
	153.988						0.242883
	138.018						0.194189
	47.9043						0.023001
	79.0941						0.0629527
	41.5565						0.0172993
	37.4873						0.0140728
	61.0954						0.0374663
	45.6488						0.0208817
	32.4602						0.0105478
	71.4155						0.0512632
	67.0245						0.0451256
	98.1074						0.097186
	90.9833						0.0834705
	48.0317						0.0231238
	106.277						0.114237
	59.5669						0.0356085
	35.0128						0.012274
	127.093						0.164178
	93.9194						0.0889935
	65.5017						0.0430896
	57.6444						0.0333395
	115.348						0.134845
	131.28						0.175366
	74.2298						0.0554059
	58.9918						0.0349218
	44.6472						0.0199735
	32.6654						0.0106817
	38.3064						0.0146954
	38.6917						0.0149929
	81.6052						0.0670406
	61.4557						0.0379112
	73.1812						0.0538433
	87.7642						0.0776235
	38.2266						0.0146341
	50.1147						0.0251781
	42.7327						0.0182943
	63.1202						0.040001
	75.7503						0.0577122
	55.5648						0.0309701
	32.9087						0.0108416
	66.7931						0.0448131
	33.425						0.0111848
	41.1116						0.0169302
	54.5328						0.029827
	36.7005						0.0134874
	43.3274						0.018808
	42.4102						0.0180186
	138.819						0.196494
	32.6036						0.0106412
	39.5545						0.0156701
	68.2146						0.0467498
	66.2031						0.0440214
	49.9232						0.0249855
	60.69						0.036969
	39.8339						0.0158926
	50.248						0.0253126
	41.5022						0.0172541
	79.157						0.0630534
	68.7437						0.0474814
	74.386						0.0556407
	50.6063						0.0256758
	112.979						0.129293
	37.8526						0.0143487
	126.781						0.16336
	145.736						0.216997
	105.357						0.112247
	51.4846						0.0265771
	30.5806						0.00936051
	99.0474						0.0990758
	110.185						0.1229
	60.6797						0.0369564
	108.569						0.119279
	86.021						0.0745477
	72.0066						0.0521197
	34.5088						0.0119228
	40.7189						0.0166078
	110.883						0.12448
	68.0987						0.0465904
	85.294						0.0732839
	39.0171						0.0152465
	160.388						0.264034
	30.8565						0.00953034
	41.5209						0.0172697
	68.6365						0.0473327
	40.1541						0.0161496
	101.671						0.104449
	34.7359						0.0120804
	49.886						0.0249483
	38.1035						0.0145399
	33.4691						0.0112144
	62.0272						0.0386223
	94.6259						0.0903496
	44.0509						0.0194425
	77.432						0.0603188
	45.8194						0.0210383
	71.1227						0.0508416
	116.56						0.137734
	60.9741						0.0373172
	31.7326						0.0100797
	55.7594						0.0311881
	67.2504						0.0454316
	31.7654						0.0101006
	49.4759						0.0245387
	73.4439						0.0542326
	34.067						0.0116191
	33.2865						0.0110922
	79.5577						0.0636974
	53.9802						0.0292237
	56.6555						0.0322019
	106.248						0.114176
	83.3964						0.0700366
	56.1997						0.0316841
	69.0573						0.0479176
	30.9746						0.0096035
	44.9783						0.0202714
	70.9869						0.0506467
	122.605						0.152614
	81.5816						0.0670015
	44.201						0.0195755
	36.7157						0.0134986
	65.8173						0.0435076
	41.339						0.0171184
	53.6109						0.0288241
	41.3077						0.0170924
	61.4792						0.0379403
	41.3755						0.0171487
	57.785						0.033503
	80.3049						0.0649074
	40.8982						0.0167546
	34.8769						0.0121788
	84.0149						0.0710868
	48.012						0.0231047
	61.6123						0.0381054
	41.0846						0.016908
	56.2631						0.0317559
	47.3855						0.0225044
	32.7636						0.0107461
	33.5636						0.0112779
	74.993						0.0565575
	43.1643						0.0186664
	30.8597						0.00953229
	82.6697						0.068813
	121.476						0.149775
	63.0473						0.0399082
	108.76						0.119703
	42.442						0.0180457
	93.3279						0.0878664
	36.365						0.0132416
	58.4569						0.0342893
	35.4978						0.0126168
	70.2256						0.0495607
	42.9314						0.0184651
	89.1145						0.0800497
	45.5873						0.0208253
	33.9809						0.0115604
	30.75						0.00946457
	36.8443						0.0135935
	53.3774						0.0285728
	31.1234						0.00969608
	44.1124						0.0194969
	95.0326						0.091135
	54.2823						0.0295528
	50.3474						0.025413
	64.0179						0.0411515
	65.9236						0.0436489
	49.8867						0.024949
	36.3717						0.0132466
	54.5702						0.029868
	35.8704						0.0128834
	51.8664						0.0269738
	64.377						0.0416165
	96.1294						0.0932706
	40.5862						0.0164996
	105.852						0.113315
	33.6258						0.0113197
	57.1225						0.0327366
	31.6862						0.0100503
	61.187						0.0375792
	32.4386						0.0105337
	32.2088						0.0103848
[truncated: 1,327 more rows]

## Sheet: Fig_5E
	HDAC nucleus intensity			HDAC nucleus intensity
Ctrl 24 hrs 1	0.1422		Y27 24 hrs 1	0.467595
Ctrl 24 hrs 2	0.220855		Y27 24 hrs 2	0.654609
Ctrl 24 hrs 3	0.192613		Y27 24 hrs 3	0.491207
Ctrl 24 hrs 4	0.186875		Y27 24 hrs 4	0.635491
Ctrl 24 hrs 5	0.164447		Y27 24 hrs 5	0.744279
Ctrl 24 hrs 6	0.214059		Y27 24 hrs 6	0.586187
Ctrl 24 hrs 7	0.204204		Y27 24 hrs 7	0.653587
Ctrl 24 hrs 8	0.226953		Y27 24 hrs 8	0.496183
Ctrl 24 hrs 9	0.198097		Y27 24 hrs 9	0.513188
Ctrl 24 hrs 10	0.241287		Y27 24 hrs 10	0.386726

## Sheet: Fig_6B
	HC Domain Radius (nm)				LAD Thickness (nm)				Methylation Rate *10^-3 s^-1				Chromatin_lamina affinity, V_LAD *10^-2 pN/nm
	Soft	Stiff	Glass		Soft	Stiff	Glass		Soft	Stiff	Glass		Soft	Stiff	Glass
	57.8988	107.182	44.1196		184.254	150.232	30.6773		0.0336355	0.116216	0.0195034		0.958232	0.918602	0
	95.8491	91.7915	66.2657		190.67	150.48	95.5196		0.0927224	0.0849727	0.044105		0.965445	0.918888	0
	69.0371	55.2792	31.1321		195.134	82.4196	107.668		0.0478894	0.0306516	0.00970146		0.967718	0	0
	52.7515	37.2955	35.9609		178.726	79.0255	158.173		0.0279049	0.0139289	0.0129486		0.952016	0	0.89744
	38.5097	133.626	35.1644		189.2	95.5852	82.2501		0.014852	0.181806	0.0123807		0.963792	0	0
	64.9834	33.8172	40.1088		63.4506	143.555	111.634		0.0424075	0.0114492	0.0161131		0	0.91089	0
	64.4892	54.4119	49.5458		23.3881	143.292	116.864		0.0417623	0.0296945	0.0246083		0	0.910586	0.46019
	61.5911	86.8167	38.6421		1	67.1093	126.831		0.0380791	0.0759437	0.0149544		0	0	0.718951
	83.9878	84.967	51.1395		1	1	154.904		0.0710406	0.0727188	0.0262211		0	0	0.885372
	95.7293	36.2292	68.4031		1	117.978	126.186		0.0924885	0.0131428	0.0470098		0	0.810544	0.712572
	47.6111	64.9917	43.8651		32.1775	89.9463	122.122		0.0227197	0.0424184	0.0192786		0	0	0.628771
	122.429	74.239	50.526		41.9909	106.806	91.4639		0.15217	0.0554197	0.0255941		0	0.6588	0
	37.7403	49.7002	36.3261		1	7.20421	100.787		0.0142636	0.0247623	0.0132133		0	0	0
	74.3078	48.7353	50.6964		1	58.2762	154.683		0.055523	0.0238078	0.0257674		0	0	0.884559
	44.4055	83.8148	55.6644		1	29.1159	140.103		0.0197575	0.0707462	0.0310816		0	0	0.83074
	83.5962	113.392	76.0193		1	1	129.81		0.0703751	0.130253	0.0581253		0	0	0.748408
	45.0318	87.0748	42.3717		1	11.3412	213.965		0.0203199	0.0763994	0.0179859		0	0	0.960667
	56.7953	41.9784	76.1397		1	11.1813	192.575		0.0323615	0.017653	0.0583107		0	0	0.938888
	93.1776	45.8348	53.9266		1	16.8699	144.136		0.087581	0.0210525	0.0291656		0	0	0.845625
	51.7255	79.339	34.438		1	6.69727	171.173		0.026827	0.0633456	0.0118738		0	0	0.917097
	65.9396	102.904	68.7851		1	5.16247	127.913		0.0436702	0.107027	0.0475389		0	0	0.729654
	38.3686	34.7477	37.2021		9.12827	89.9918	54.9773		0.0147432	0.0120886	0.0138591		0	0	0
	60.1751	81.1927	38.0062		1	112.864	115.356		0.0363421	0.06636	0.0144656		0	0.753449	0.361732
	46.3756	41.8017	30.6003		1	22.7788	139.452		0.0215533	0.0175044	0.00937258		0	0	0.828338
	45.2859	83.2355	70.7634		25.2978	145.54	104.066		0.0205503	0.0697648	0.0503265		0	0.913183	0
	60.4974	78.499	45.6305		30.1691	139.372	139.153		0.0367339	0.0620029	0.0208649		0	0.905403	0.827235
	34.4226	49.1705	65.9155		9.11738	109.03	93.2824		0.0118632	0.024236	0.0436381		0	0.710641	0
	69.4794	45.7445	34.1763		1	136.547	152.367		0.048508	0.0209695	0.0116939		0	0.893589	0.87601
	109.922	42.0822	71.1232		103.85	81.6353	117.083		0.122307	0.0177406	0.0508423		0.650184	0	0.469094
	39.769	33.4162	51.8132		65.8557	176.757	237.257		0.0158408	0.0111789	0.0269183		0	0.94924	0.970386
	34.7542	96.152	65.5517		29.7626	112.374	182.771		0.0120932	0.0933147	0.0431556		0	0.747978	0.928907
	80.3188	39.4606	40.6898		132.223	93.7548	94.9241		0.06493	0.0155957	0.0165841		0.882561	0	0
	53.9172	39.8235	40.6088		111.607	97.0953	56.358		0.0291554	0.0158843	0.016518		0.765601	0	0
	40.2918	44.7582	52.4812		134.915	141.93	102.883		0.0162607	0.0200732	0.0276188		0.893487	0.909013	0
	37.348	46.1605	36.2652		260.179	178.98	160.112		0.0139683	0.0213534	0.0131689		1	0.951808	0.904595
	31.3705	62.557	50.3237		161.998	204.476	161.684		0.00985078	0.0392875	0.0253891		0.933208	0.970072	0.907436
	39.2452	80.9242	41.677		169.999	91.6903	121.345		0.0154256	0.065919	0.0173999		0.942204	0	0.611438
	40.8213	49.4947	31.5762		133.827	81.8261	183.534		0.0166916	0.0245574	0.0099805		0.889072	0	0.929683
	57.1834	62.3182	41.2239		162.083	84.2507	127.788		0.0328067	0.0389869	0.017023		0.933303	0	0.728419
	32.8006	37.9858	36.931		217.044	196.625	134.874		0.0107704	0.0144501	0.0136576		0.977446	0.967619	0.798493
	48.1447	53.0404	43.8608		184.455	42.1679	190.135		0.023233	0.0282123	0.0192748		0.958458	0	0.936404
	60.9384	45.0769	37.9625		212.499	118.853	178.19		0.0372733	0.0203606	0.0144323		0.975428	0.819588	0.924242
	77.8396	50.3744	30.8775		217.28	129.271	130.715		0.0609593	0.0254403	0.00954332		0.97755	0.863157	0.757359
	56.4298	55.4388	53.3524		128.602	126.627	161.904		0.0319449	0.0308294	0.028546		0.86787	0.852101	0.90766
	42.4946	39.1881	42.1751		133.39	103.46	132.719		0.0180906	0.0153807	0.0178191		0.887298	0.574071	0.777183
	75.0194	60.7977	34.0053		110.352	116.384	119.259		0.0565976	0.0371008	0.011577		0.752136	0.792743	0.557738
	94.8876	39.7301	50.4597		191.318	111.209	193.048		0.0908546	0.0158098	0.0255268		0.966024	0.734964	0.93937
	57.6188	41.7736	96.9695		252.053	143.881	85.3323		0.0333098	0.0174808	0.0949235		0.992989	0.911266	0
	51.6179	48.6915	47.8874		248.713	121.592	178.948		0.0267152	0.0237649	0.0229848		0.991506	0.831042	0.925014
	33.0699	38.0221	49.1175		150.812	2.10114	170.06		0.0109482	0.0144777	0.0241836		0.92063	0	0.915964
	33.384	48.5704	49.4527		149.849	96.3916	56.1387		0.0111574	0.0236466	0.0245156		0.919547	0	0
	46.2425	30.246	38.2636		176.675	213.902	141.869		0.0214295	0.00915661	0.0146625		0.94971	0.973016	0.83726
	41.4047	63.5956	34.9369		162.502	139.74	106.45		0.017173	0.0406082	0.0122208		0.933773	0.906483	0
	53.1683	40.0852	40.3109		198.71	106.27	136.306		0.0283488	0.0160941	0.0162761		0.969306	0.645223	0.812652
	39.4037	73.8816	30.7122		181.344	1	64.3161		0.0155506	0.0548846	0.00944133		0.95496	0	0
	52.5684	32.5075	87.3647		205.498	11.1883	86.8943		0.0277109	0.0105785	0.076913		0.97232	0	0
	66.3759	84.9712	46.9866		214.737	75.3676	67.5089		0.0442526	0.0727261	0.0221262		0.976421	0	0
	52.0792	32.8428	33.0898		144.843	99.754	195.525		0.0271962	0.0107981	0.0109614		0.913918	0.379939	0.941892
	69.7246	42.927	30.9043		217.49	111.144	106.072		0.0488527	0.0184613	0.00955988		0.977644	0.734245	0
	40.4483	33.7747	45.3064		165.057	11.4604	173.393		0.0163875	0.0114204	0.0205689		0.936647	0	0.919358
	69.4425	63.684	46.0624		158.307	1	203.327		0.0484563	0.0407217	0.0212626		0.929058	0	0.949836
	62.8338	77.5049	34.6788		143.872	51.8143	287.062		0.0396374	0.0604331	0.0120407		0.912827	0	0.982641
	49.2182	40.814	32.5248		140.611	2.88126	257.576		0.0242831	0.0166856	0.0105898		0.90916	0	0.975386
	40.6057	56.1835	59.9586		190.281	9.02626	282.653		0.0165155	0.0316658	0.03608		0.965008	0	0.981556
	51.2781	49.8335	85.2325		207.392	3.59009	144.893		0.0263637	0.0248957	0.0731773		0.97316	0	0.848421
	91.846	42.0742	31.0328		196.603	1	254.498		0.0850745	0.0177338	0.00963962		0.96837	0	0.974629
	72.3068	40.9978	39.8014		215.672	86.5737	180.59		0.0525576	0.0168365	0.0158667		0.976837	0	0.926685
	54.44	45.6117	37.3889		227.398	1	239.284		0.0297253	0.0208476	0.0139989		0.982043	0	0.970885
	76.6298	40.1649	53.2121		195.327	88.7374	168.216		0.0590681	0.0161583	0.0283956		0.967804	0	0.914087
	49.3849	36.4607	55.1635		197.624	96.2521	204.849		0.0244483	0.0133115	0.030523		0.968824	0	0.951385
	38.1329	56.5187	53.5214		185.829	111.609	195.917		0.0145624	0.032046	0.0287277		0.960003	0.739439	0.942291
	64.4269	66.2023	55.851		329.022	127.477	220.471		0.0416813	0.0440204	0.0312909		1	0.855656	0.966256
	33.0381	42.2637	34.387		68.3024	161.152	168.441		0.0109271	0.0178942	0.0118386		0	0.931215	0.914316
	57.1461	33.4691	31.1801		114.658	51.2229	244.613		0.0327638	0.0112144	0.00973144		0.798349	0	0.972196
	35.6428	46.9791	37.3024		267.331	109.021	275.063		0.0127203	0.0221191	0.0139341		1	0.710541	0.979689
	62.7057	31.7137	61.4149		210.031	195.897	225.177		0.0394752	0.0100677	0.0378608		0.974332	0.967392	0.967414
	33.571	60.6052	30.6256		233.297	44.4468	239.599		0.0112828	0.0368653	0.0093881		0.984662	0	0.970962
	32.678	38.1564	53.1196		136.85	17.0961	276.726		0.0106899	0.0145803	0.0282967		0.901341	0	0.980098
	31.864	53.8814	38.9577		241.051	128.024	199.768		0.0101634	0.0291166	0.0152001		0.988104	0.857944	0.946212
	37.208	32.8467	47.5577		205.754	103.433	196.637		0.0138636	0.0108007	0.0226687		0.972433	0.573197	0.943024
	56.9103	30.9728	58.2723		194.698	104.913	233.405		0.032493	0.00960233	0.0340723		0.967525	0.610855	0.969438
	71.6457	77.9934	78.4216		172.752	97.6378	183.224		0.0515959	0.061202	0.06188		0.945299	0	0.929367
	41.2534	31.6911	80.8995		218.697	172.711	155.643		0.0170474	0.0100533	0.0658784		0.97818	0.944567	0.888099
	37.7172	32.7718	55.0602		192.051	117.634	143.498		0.0142461	0.0107514	0.0304084		0.966349	0.806705	0.843273
	47.1925	59.0436	69.295		118.423	154.29	197.84		0.0223211	0.0349834	0.0482496		0.826564	0.923289	0.944248
	44.3756	34.8063	59.8119		189.789	153.807	181.371		0.0197308	0.0121295	0.035903		0.964455	0.922731	0.92748
	33.0964	41.4663	52.9894		195.936	150.277	169.632		0.0109657	0.0172241	0.0281578		0.968074	0.918654	0.915528
	48.742	61.2911	49.3027		199.649	174.498	170.671		0.0238144	0.0377076	0.0243668		0.969723	0.946631	0.916586
	33.4143	38.4412	33.2408		185.561	165.734	146.748		0.0111776	0.0147991	0.0110617		0.959701	0.936508	0.855269
	51.5759	68.306	35.1754		145.728	170.229	155.433		0.0266717	0.0468758	0.0123884		0.914914	0.9417	0.887325
	47.9851	31.6809	56.3039		165.924	152.259	180.199		0.0230789	0.0100469	0.0318021		0.937621	0.920944	0.926288
	65.9456	32.8118	62.8656		120.803	139.643	182.364		0.0436781	0.0107777	0.0396777		0.836219	0.906371	0.928491
	52.0578	59.5923	47.3065		161.058	158.723	161.447		0.0271737	0.035639	0.0224292		0.932151	0.92841	0.907195
	46.1282	40.7586	48.2483		115.927	88.541	147.092		0.0213235	0.0166403	0.0233333		0.811966	0	0.856537
	50.8964	67.3386	45.1848		164.65	174.548	63.201		0.0259717	0.0455514	0.0204584		0.936189	0.946689	0
	33.1613	65.3358	39.4123		108.778	117.944	163.796		0.0110088	0.0428707	0.0155575		0.735246	0.810162	0.909586
	48.4822	69.6515	48.5264		139.011	147.122	317.254		0.0235606	0.0487498	0.0236037		0.907361	0.915009	0.990071
	73.8577	30.4946	57.5462		163.503	207.635	193.707		0.0548488	0.00930788	0.0332256		0.934899	0.971058	0.94004
	48.7864	71.3573	45.9866		226.139	148.411	154.619		0.0238579	0.0511792	0.0211925		0.981483	0.916499	0.88432
	53.8801	35.0688	40.3301		222.789	162.13	160.71		0.0291151	0.0123134	0.0162917		0.979996	0.932345	0.906445
	42.6914	37.1318	33.3166		187.545	1	158.747		0.0182589	0.0138068	0.0111123		0.961932	0	0.899558
	51.6781	32.887	36.2519		149.747	238.326	144.056		0.0267778	0.0108273	0.0131593		0.919433	0.980645	0.845332
	43.0335	46.9503	69.7339		289.927	193.769	130.496		0.0185532	0.022092	0.0488658		1	0.966728	0.7552
	35.4696	41.1503	39.3106		276.098	234.837	274.915		0.0125968	0.0169622	0.0154772		1	0.979555	0.979653
	30.6695	33.967	31.1346		231.505	348.011	306.899		0.00941504	0.0115509	0.00970301		0.983866	1	0.987523
	132.194	46.4514	40.3387		194.486	242.744	221.433		0.17786	0.021624	0.0162986		0.96743	0.982025	0.966492
	38.8461	77.2157	49.573		171.908	245.322	171.4		0.015113	0.0599803	0.0246353		0.94435	0.98283	0.917328
	41.1159	76.6923	52.5848		217.968	249.548	187.536		0.0169338	0.0591651	0.0277283		0.977856	0.98415	0.933758
	97.9404	37.6201	38.6515		118.017	214.725	220.825		0.0968523	0.0141728	0.0149617		0.824915	0.973273	0.966343
	88.6746	44.5429	31.2325		167.637	234.318	172.488		0.079255	0.0198801	0.0097642		0.939548	0.979393	0.918437
	93.8043	41.9603	36.5001		225.686	252.776	274.309		0.0887736	0.0176377	0.0133403		0.981282	0.985158	0.979503
	59.4646	44.2408	47.2879		184.559	373.559	187.439		0.0354859	0.0196109	0.0224116		0.958574	1	0.933658
	64.7475	36.1256	105.692		209.037	276.231	161.014		0.0420989	0.0130676	0.11297		0.973891	0.992484	0.906755
	58.6236	39.0073	40.2094		133.424	328.772	160.401		0.0344858	0.0152389	0.0161941		0.887437	1	0.905665
	70.1226	33.4181	43.9107		168.749	239.753	277.168		0.0494148	0.0111802	0.0193188		0.940798	0.98109	0.980207
	85.7233	33.302	79.3928		210.545	277.31	187.892		0.0740288	0.0111025	0.063432		0.97456	0.992821	0.93412
	59.52	34.3328	44.4261		184.163	370.478	167.54		0.0355523	0.0118013	0.0197758		0.958129	1	0.913399
	126.534	40.3594	42.3373		214.381	221.865	226.388		0.162714	0.0163154	0.0179567		0.976263	0.975503	0.967712
	61.9264	87.5364	33.5352		343.704	246.667	205.17		0.0384964	0.0772178	0.0112588		1	0.98325	0.951712
	61.6397	82.7616	50.9607		427.246	360.045	206.622		0.0381394	0.0689672	0.0260375		1	1	0.95319
	54.1742	37.1751	62.9271		182.135	231.3	237.267		0.0294348	0.013839	0.0397557		0.955849	0.97845	0.970388
	32.4158	39.925	36.3526		267.835	328.923	273.465		0.0105189	0.0159655	0.0132326		1	1	0.979296
	60.8165	53.0839	66.6494		236.006	250.723	152.444		0.0371237	0.0282587	0.0446197		0.985864	0.984517	0.876295
	54.9851	41.4783	68.1077		283.386	130.816	259.226		0.0303253	0.0172341	0.0466028		1	0.869619	0.975792
	63.0475	32.6394	58.3413		254.024	209.399	203.845		0.0399084	0.0106646	0.0341533		0.993864	0.971609	0.950362
	80.2308	60.964	74.923		209.151	283.031	192.422		0.0647868	0.0373048	0.0564515		0.973941	0.994608	0.938732
	62.8117	79.6598	70.7661		155.089	243.958	207.028		0.0396093	0.0638621	0.0503304		0.925438	0.982404	0.953604
	88.8551	32.4323	41.4099		188.257	236.479	226.128		0.0795806	0.0105296	0.0171773		0.962732	0.980068	0.967648
	80.9373	37.7276	75.0849		197.215	218.502	184.851		0.0659405	0.014254	0.056697		0.968642	0.974453	0.931024
	43.6187	65.1392	35.3337		221.592	276.716	187.645		0.0190621	0.0426119	0.0125003		0.979465	0.992636	0.933869
	44.5029	30.2103	45.9371		351.992	230.197	241.323		0.0198444	0.00913496	0.0211468		1	0.978106	0.971387
	52.2725	39.2984	30.794		296.842	181.35	276.657		0.0273991	0.0154675	0.00949172		1	0.954545	0.980081
	45.5813	31.3407	56.4828		256.569	177.934	282.953		0.0208198	0.00983204	0.0320052		0.994994	0.9506	0.98163
	38.6495	46.098	43.6479		218.513	151.167	207.238		0.0149602	0.0212955	0.0190878		0.978098	0.919682	0.953818
	79.5296	32.4441	51.6783		261.807	111.307	460.104		0.0636521	0.0105373	0.026778		1	0.736057	1
	36.7198	31.3599	37.0012		327.837	290.578	230.346		0.0135016	0.00984414	0.0137097		1	1	0.968686
	80.4251	30.2699	78.0572		138.932	216.748	231.006		0.0651031	0.00917106	0.0613028		0.907272	0.973905	0.968848
	78.9025	40.5163	57.6678		394.258	212.753	236.861		0.062646	0.0164427	0.0333667		1	0.972657	0.970289
	59.5949	41.993	32.0854		179.158	267.771	212.597		0.0356421	0.0176653	0.0103053		0.952502	0.989842	0.959274
	49.3448	40.2081	70.3348		136.54	195.642	200.803		0.0244085	0.0161931	0.0497157		0.900081	0.967312	0.947265
	44.2383	33.3325	54.9361		216.336	207.674	159.163		0.0196086	0.0111229	0.0302711		0.977131	0.971071	0.901093
	52.9544	45.718	43.5913		231.649	226.967	181.221		0.0281205	0.0209451	0.0190382		0.98393	0.977097	0.927328
	30.2489	31.1521	51.5181		126.578	223.35	152.129		0.00915832	0.00971398	0.0266118		0.859657	0.975967	0.875131
	75.1202	35.8377	38.3845		211.268	151.722	455.33		0.0567506	0.0128599	0.0147554		0.974881	0.920323	1
	38.7562	43.5477	48.2957		222.424	180.93	277.303		0.0150431	0.019	0.0233793		0.979834	0.954061	0.98024
	40.4859	50.0877	40.2946		223.201	369.709	200.077		0.016418	0.0251509	0.016263		0.980179	1	0.946526
	56.5547	42.0941	38.2398		179.259	296.414	191.996		0.032087	0.0177506	0.0146442		0.952615	1	0.938298
	41.8934	32.5657	75.8426		269.902	167.327	338.592		0.0175814	0.0106165	0.0578538		1	0.938348	0.995321
	77.1653	40.4356	68.467		335.085	220.604	321.717		0.0599015	0.0163772	0.0470981		1	0.975109	0.991169
	52.3084	52.9053	54.3685		237.054	119.694	242.769		0.0274367	0.0280683	0.029647		0.98633	0.823105	0.971742
	45.3198	42.4161	75.123		214.728	214.596	199.547		0.0205811	0.0180237	0.0567549		0.976417	0.973233	0.945986
	59.2843	58.6812	70.1945		345.663	259.83	235.934		0.0352702	0.0345539	0.0495166		1	0.987361	0.970061
	63.2258	44.8281	40.8161		318.147	174.05	261.218		0.0401355	0.020136	0.0166874		1	0.946113	0.976282
	68.3587	34.1957	33.3469		571.385	206.752	169.869		0.0469484	0.0117071	0.0111325		1	0.970782	0.91577
	83.2573	39.5448	44.7513		666.318	371.994	195.064		0.0698016	0.0156624	0.020067		1	1	0.941423
	60.115	33.1043	31.2712		679.651	271.02	177.082		0.0362692	0.010971	0.00978844		1	0.990857	0.923114
	35.4659	30.5154	51.5123		466.081	265.624	133.421		0.0125941	0.00932058	0.0266058		1	0.989171	0.784119
	75.6493	53.321	50.7656		313.766	253.164	190.51		0.0575576	0.0285123	0.0258381		1	0.985279	0.936786
	32.6399	33.9335	50.9807		546.042	227.817	147.177		0.010665	0.0115281	0.0260581		1	0.977362	0.856852
	46.1448	71.2925	49.1905		530.006	276.987	191.449		0.0213389	0.0510859	0.0242558		1	0.99272	0.937742
	64.4053	34.2671	51.725		357.109	237.232	0.730757		0.0416532	0.0117562	0.0268266		1	0.980303	0
	34.6502	40.9839	41.2071		330.18	231.56	63.462		0.0120208	0.0168251	0.0170091		1	0.978531	0
	49.1958	30.6169	39.4894		344.392	245.05	79.4135		0.0242609	0.00938277	0.0156185		1	0.982745	0
	38.4825	36.3488	33.7551		300.577	223.689	1		0.014831	0.0132298	0.011407		1	0.976073	0
	53.0713	46.4667	57.5738		324.849	160.351	124.956		0.0282452	0.0216382	0.0332577		1	0.93029	0.691988
	30.9879	49.0331	95.4358		345.601	231.913	108.252		0.00961175	0.0241004	0.0919171		1	0.978642	0
	34.3331	32.6132	55.9756		322.908	224.463	45.929		0.0118015	0.0106475	0.0314312		1	0.976315	0
	45.9396	42.4454	50.5148		428.661	170.365	97.8342		0.0211491	0.0180487	0.0255827		1	0.941857	0
	66.3731	51.1183	42.7245		350.288	165.913	0.832397		0.0442488	0.0261993	0.0182872		1	0.936714	0
	59.734	38.7234	48.3509		304.899	285.876	7.07338		0.0358092	0.0150175	0.0234329		1	0.995497	0
	35.5517	40.9836	43.7298		321.941	206.641	76.7556		0.0126552	0.0168248	0.0191595		1	0.970748	0
	60.3578	37.3168	35.0044		297.935	294.036	24.2289		0.0365639	0.0139448	0.0122681		1	1	0
	60.4101	36.0181	53.7006		328.772	307.087	4.72126		0.0366275	0.0129899	0.0289209		1	1	0
	44.0779	46.1179	46.5754		302.53	359.978	1		0.0194664	0.0213139	0.0217399		1	1	0
	54.165	32.1426	30.4622		312.1	372.457	26.9057		0.0294248	0.0103422	0.0092881		1	1	0
	45.4403	61.9955	65.0102		362.617	375.706	102.428		0.0206909	0.0385827	0.0424426		1	1	0
	54.613	43.3032	38.5089		297.407	177.32	263.9		0.029915	0.0187869	0.0148514		1	0.949891	0.976942
	68.3324	45.0409	38.8959		364.201	303.283	224.906		0.0469122	0.0203281	0.0151518		1	1	0.967347
	51.6929	52.6803	36.8093		316.39	206.104	145.869		0.0267932	0.0278294	0.0135676		1	0.97058	0.852024
	33.2778	33.5219	50.26		402.534	282.618	111.775		0.0110864	0.0112498	0.0253246		1	0.994479	0
	47.8344	50.7585	42.1683		300.676	359.152	197.828		0.0229338	0.0258308	0.0178134		1	1	0.944237
	73.0125	36.7331	30.7394		440.196	237.425	132.471		0.053594	0.0135114	0.00945804		1	0.980363	0.774726
	49.0186	38.5691	50.9852		331.707	190.002	215.556		0.0240861	0.0148979	0.0260626		1	0.964539	0.962286
	59.5983	31.6311	44.622		386.287	191.934	245.077		0.0356462	0.0100153	0.0199509		1	0.966154	0.97231
	42.408	52.0989	86.3586		243.219	266.464	208.285		0.0180168	0.0272168	0.0751385		0.989067	0.989433	0.954884
	37.1248	35.7878	56.1108		338.961	214.556	150.2		0.0138015	0.0128241	0.0315836		1	0.97322	0.86801
	65.1471	30.2866	49.1209		364.167	356.582	100.683		0.0426224	0.00918119	0.024187		1	1	0
	51.0613	39.2485	49.6388		525.146	249.364	163.489		0.0261407	0.0154283	0.024701		1	0.984092	0.909274
	64.488	42.2336	47.8836		468.059	244.823	137.09		0.0417607	0.0178686	0.022981		1	0.982674	0.819619
	33.5849	36.9077	74.9248		525.744	296.854	175.375		0.0112922	0.0136403	0.0564542		1	1	0.921376
	37.0066	36.8395	38.4775		395.56	246.771	87.645		0.0137137	0.0135899	0.0148271		1	0.983283	0
	71.8198	30.0697	46.3655		370.002	285.039	193.932		0.0518482	0.00905008	0.0215439		1	0.995235	0.94027
	39.6978	46.7913	45.8541		304.102	303.361	131.053		0.015784	0.0219423	0.0210703		1	1	0.7607
	55.9341	30.6575	63.69		450.186	312.919	191.059		0.0313844	0.00940766	0.0407294		1	1	0.937345
	32.0018	34.8006	61.9866		392.878	254.062	283.469		0.0102516	0.0121255	0.0385716		1	0.98556	0.981757
	54.5001	30.6671	41.1461		864.661	270.02	219.82		0.0297911	0.00941359	0.0169587		1	0.990544	0.966096
	32.5239	37.5425	38.3366		247.835	208.991	204.239		0.0105893	0.0141143	0.0147186		0.991116	0.971482	0.950764
	55.6054	33.7802	34.7592		549.211	93.6681	102.375		0.0310155	0.0114241	0.0120966		1	0	0
	37.5882	36.9731	30.3176		428.61	149.484	147.546		0.0141487	0.0136888	0.00920002		1	0.917738	0.858215
	43.395	41.9176	58.7263		338.823	320.04	192.827		0.0188668	0.0176017	0.0346072		1	1	0.939145
	46.9666	36.4179	45.0761		388.803	177.213	183.065		0.0221074	0.0132802	0.0203599		1	0.949766	0.929206
	54.8517	30.5349	56.1558		322.536	139.656	185.483		0.0301779	0.0093325	0.0316345		1	0.906386	0.931667
	38.2568	52.5993	40.4703		303.257	206.294	156.414		0.0146573	0.0277436	0.0164054		1	0.97064	0.890945
	48.8739	30.6552	68.7886		391.576	196.413	125.345		0.0239437	0.00940626	0.0475437		1	0.967553	0.70067
	61.8662	43.2089	30.3798		157.64	205.861			0.0384213	0.018705	0.00923786		0.928307	0.970504
	38.5989	36.9461	44.6427		138.803	196.861			0.014921	0.0136688	0.0199695		0.907127	0.967693
	55.6913	40.3638	36.7572		123.522	235.789			0.0311117	0.0163189	0.0135292		0.847252	0.979852
	40.2443	46.4279	71.0352		167.553	178.806			0.0162223	0.0216021	0.0507159		0.939453	0.951607
	39.6754	32.1426	55.7103		176.332	277.273			0.0157662	0.0103421	0.031133		0.949325	0.99281
	33.8511	45.4836	52.3731		127.939	173.064			0.0114721	0.0207305	0.0275049		0.86518	0.944974
	43.1987	45.9404	44.9521		127.919	230.9			0.0186962	0.0211499	0.0202479		0.865098	0.978325
	42.9767	33.8703	38.2528		179.39	168.92			0.0185041	0.0114852	0.0146542		0.952762	0.940188
	50.5441	39.3491	113.723		112.589	163.969			0.0256125	0.0155075	0.131024		0.776145	0.934469
	30.5086	40.8824	62.5779		158.41	226.348			0.00931645	0.0167417	0.0393139		0.929173	0.976903
	35.7543	42.1002	33.3068		228.205	210.522			0.0128	0.0177557	0.0111058		0.982401	0.97196
	46.1509	36.4078	72.1748		268.928	190.618			0.0213446	0.0132729	0.0523648		1	0.96525
	37.9122	49.363	78.8164		154.328	274.695			0.0143941	0.0244266	0.0625086		0.924583	0.992004
	53.6895	38.9038	43.4142		255.068	167.997			0.0289089	0.015158	0.0188835		0.994327	0.939122
	38.0796	33.6889	35.3278		204.461	267.4			0.0145216	0.0113623	0.0124961		0.971859	0.989726
	52.6068	46.6788	52.3451		222.017	171.351			0.0277516	0.0218367	0.0274754		0.979654	0.942996
	42.2085	56.2551	52.5606		348.563	172.833			0.0178474	0.0317468	0.0277027		1	0.944707
	42.761	50.0947	54.1093		222.716	178.708			0.0183186	0.0251579	0.0293641		0.979964	0.951493
	44.7581	36.4913	37.59		136.805	153.634			0.0200731	0.0133339	0.0141501		0.901157	0.922532
	40.0994	31.343	38.3434		153.18	184.332			0.0161055	0.00983348	0.0147238		0.923292	0.957989
	38.806	33.9247	37.6264		196.47	160.433			0.0150818	0.0115221	0.0141776		0.968311	0.930385
	64.886	50.7501	35.6746		272.304	205.959			0.04228	0.0258222	0.012743		1	0.970535
	37.1626	35.6304	44.5035		169.408	256.661			0.0138297	0.0127114	0.0198449		0.94154	0.986372
	36.3089	31.0731	77.4675		113.127	278.567			0.0132007	0.00966472	0.0603745		0.781911	0.993214
	80.1586	45.3079	48.7557		206.703	303.916			0.0646696	0.0205703	0.0238278		0.972855	1
	55.8455	32.1244	41.4071		187.611	250.113			0.0312848	0.0103305	0.0171749		0.962006	0.984326
	58.2145	45.3636	36.9763		209.438	266.081			0.0340045	0.020621	0.0136912		0.974069	0.989314
	91.8748	35.9248	58.9176		140.613	372.219			0.0851284	0.0129226	0.0348338		0.909162	1
	57.5646	36.1082	38.349		133.758	443.154			0.0332471	0.013055	0.0147281		0.88879	1
	88.0174	30.9925	40.7507		166.991	306.842			0.0780755	0.00961456	0.0166338		0.938822	1
	61.1527	41.7869	59.1176		244.158	242.027			0.0375369	0.017492	0.0350715		0.989483	0.981801
	47.7339	33.0272	33.3186		233.249	359.038			0.0228373	0.0109199	0.0111137		0.98464	1
	88.4821	30.4699	74.5249		169.355	161.302			0.0789086	0.00929279	0.0558498		0.94148	0.931389
	69.8947	32.7474	35.0885		193.822	328.307			0.0490926	0.0107354	0.0123272		0.967136	1
	63.0754	39.0835	58.6045		168.08	332.78			0.039944	0.0152985	0.0344632		0.940046	1
	110.623	48.3779	56.6172		109.898	307.188			0.123892	0.0234592	0.0321582		0.747264	1
	48.9848	165.804	33.1893		53.3056	362.548			0.0240528	0.282682	0.0110275		0	1
	71.9639	82.2531	38.5969		198.573	258.898			0.0520576	0.0681165	0.0149194		0.969245	0.98707
	102.923	102.083	61.8591		78.4537	183.475			0.107065	0.105308	0.0384124		0	0.957
	81.1937	96.2537	55.6232		202.044	215.519			0.0663616	0.0935142	0.0310354		0.970786	0.973521
	70.211	48.7941	62.3215		235.376	312.394			0.04954	0.0238654	0.0389911		0.985584	1
	89.2148	71.8065	58.3174		136.395	354.588			0.0802314	0.051829	0.0341252		0.899494	1
	63.403	61.8197	60.5687		309.005	218.979			0.0403617	0.0383634	0.0368208		1	0.974602
	85.8636	71.1573	37.0589		186.308	290.363			0.0742732	0.0508913	0.0137525		0.960541	1
	37.1514	95.0915	38.9797		110.68	306.154			0.0138213	0.0912491	0.0152173		0.755657	1
	92.0295	30.5158	58.9656		182.631	248.372			0.0854178	0.00932082	0.0348907		0.956407	0.983783
	69.0202	60.8324	38.7566		142.783	307.099			0.0478659	0.0371432	0.0150434		0.911603	1
	106.538	31.9946	50.2977		164.864	219.939			0.114806	0.0102471	0.0253627		0.93643	0.974901
	73.1478	82.114	31.4244		134.524	42.9092			0.0537939	0.0678849	0.00988469		0.891899	0
	83.4857	115.509	93.3208		194.282				0.0701879	0.135228	0.0878529		0.96734
	138.944	32.8293	46.9535		19.9675				0.196856	0.0107892	0.022095		0
	69.1133	45.9812	48.6017						0.0479958	0.0211875	0.0236771
	93.8207	66.5602	81.0851						0.0888049	0.0444998	0.0661831
	82.106	70.8198	56.7881						0.0678715	0.0504073	0.0323532
	102.346	36.2037	52.4529						0.105857	0.0131243	0.027589
	78.3911	39.9675	61.0937						0.0618316	0.0159995	0.0374642
	73.9835	99.4369	52.2386						0.0550368	0.0998643	0.0273634
	69.7189	32.3044	41.6554						0.0488446	0.0104466	0.0173819
	40.6368	35.3169	33.734						0.0165408	0.0124884	0.0113928
	53.9131	36.1432	31.4617						0.0291509	0.0130804	0.00990822
	75.6554	96.7262	34.937						0.0575668	0.0944432	0.0122209
	65.3117	53.6422	38.0117						0.0428389	0.0288579	0.0144698
	63.6071	95.6624	56.9259						0.0406229	0.0923581	0.032511
	67.0759	36.0443	36.7365						0.0451951	0.0130088	0.013514
	48.4984	31.3039	36.8633						0.0235764	0.00980893	0.0136075
	70.3827	56.814	58.5509						0.0497839	0.0323828	0.0344
	45.0367	68.3071	44.5621						0.0203243	0.0468773	0.0198973
	85.7775	69.8273	68.3087						0.0741232	0.0489975	0.0468796
	55.3006	80.7961	35.3024						0.0306754	0.0657091	0.0124781
	78.3078	67.223	54.6028						0.0616995	0.0453945	0.0299038
	98.8836	91.0311	69.0214						0.0987452	0.083559	0.0478675
	68.5295	32.5564	53.8896						0.0471845	0.0106104	0.0291255
	34.1005	32.8216	37.6891						0.011642	0.0107842	0.0142249
	41.5616	100.364	35.7954						0.0173035	0.101755	0.0128295
	37.4423	42.3686	47.7573						0.014039	0.0179833	0.0228598
	63.7062	47.3256	40.0151						0.0407502	0.0224474	0.0160378
	82.4862	39.2957	48.4901						0.0685058	0.0154654	0.0235683
	64.8973	54.9645	30.4534						0.0422947	0.0303025	0.00928271
	47.2116	46.1489	31.0933						0.0223391	0.0213426	0.00967732
	58.6445	37.4941	36.5329						0.0345104	0.0140779	0.0133644
	32.273	36.9872	59.9413						0.0104263	0.0136993	0.0360592
	60.9899	60.3248	62.1875						0.0373365	0.0365238	0.038823
	76.1258	34.6381	46.6235						0.0582891	0.0120124	0.0217849
	146.188	74.6644	57.4759						0.218375	0.0560603	0.0331443
	82.3287	32.9593	45.1901						0.0682426	0.010875	0.0204633
	52.3449	34.7508	72.6181						0.0274752	0.0120908	0.0530134
	75.3547	45.3545	35.1135						0.0571076	0.0206127	0.0123448
	59.8413	40.6792	33.594						0.0359385	0.0165754	0.0112983
	37.6274	33.6388	35.3802						0.0141783	0.0113285	0.0125333
	44.9049	30.8506	69.8542						0.0202053	0.00952668	0.0490354
	84.2344	58.2894	39.8106						0.0714614	0.0340923	0.015874
	46.0188	49.4128	43.807						0.0212223	0.0244761	0.0192274
	45.0584	86.6874	47.2406						0.0203439	0.0757159	0.0223667
	65.1488	67.9042	50.4191						0.0426246	0.0463233	0.0254856
	74.1051	47.0149	40.5407						0.0552189	0.0221529	0.0164625
	87.4967	42.4901	62.9304						0.0771473	0.0180867	0.0397598
	38.6288	53.2121	52.1564						0.0149441	0.0283957	0.0272771
	77.6152	39.4796	63.5721						0.0606063	0.0156107	0.0405781
	78.1382	33.8476	41.5592						0.0614308	0.0114697	0.0173016
	60.7794	33.4514	52.9173						0.0370783	0.0112025	0.0280811
	74.7013	68.3218	34.6822						0.0561159	0.0468976	0.012043
	55.7229	49.0991	51.8836						0.0311472	0.0241654	0.0269917
	75.8299	36.0809	42.1477						0.0578343	0.0130353	0.0177959
	65.4435	75.3036	41.1644						0.0430127	0.0570298	0.0169739
	54.2578	50.5346	48.1589						0.029526	0.0256029	0.0232467
	70.073	33.5115	40.185						0.0493446	0.0112428	0.0161745
	34.309	65.5958	70.5988						0.0117849	0.0432141	0.0500915
	43.8318	57.5095	44.7997						0.0192493	0.0331832	0.0201105
	31.4404	47.7205	65.0596						0.00989475	0.0228245	0.0425074
	71.7409	59.8457	92.3217						0.0517338	0.0359439	0.0859656
	35.2993	40.9854	51.5444						0.012476	0.0168263	0.026639
	61.7884	32.6708	58.2274						0.0383243	0.0106852	0.0340196
	88.2943	31.0637	39.2954						0.0785714	0.00965885	0.0154651
	37.7504	41.985	49.1358						0.0142712	0.0176585	0.0242017
	46.3464	81.153	34.7751						0.0215261	0.0662948	0.0121077
	42.2156	41.8172	45.852						0.0178534	0.0175174	0.0210683
	58.5391	41.8063	41.8658						0.0343861	0.0175082	0.0175582
	34.9134	65.6158	39.8332						0.0122043	0.0432405	0.0158921
	33.54	44.1422	42.6292						0.011262	0.0195234	0.0182056
	56.2544	31.4144	48.3457						0.031746	0.00987837	0.0234278
	45.9623	39.4816	36.3575						0.02117	0.0156123	0.0132362
	56.4541	61.3743	39.2765						0.0319725	0.0378104	0.0154503
	43.7626	40.7056	54.5171						0.0191884	0.0165969	0.0298097
	47.3454	65.2634	82.8769						0.0224662	0.0427752	0.0691609
	53.8507	62.165	33.5532						0.0290833	0.0387948	0.0112709
	34.9381	40.84	86.8124						0.0122216	0.0167069	0.0759363
	68.2889	37.989	50.352						0.0468522	0.0144525	0.0254177
	87.7446	50.4117	48.3486						0.0775886	0.0254782	0.0234306
	54.9067	44.0992	46.5745						0.0302386	0.0194853	0.021739
	66.4339	53.013	40.3286						0.0443303	0.028183	0.0162904
	37.3018	54.125	36.3394						0.0139336	0.0293812	0.013223
	55.0207	34.4532	40.8117						0.0303647	0.0118844	0.0166837
	36.1237	33.144	53.8048						0.0130663	0.0109973	0.0290336
	61.9232	36.9544	50.1089						0.0384925	0.013675	0.0251722
	63.0223	32.2756	31.368						0.0398765	0.010428	0.0098492
	41.2323	50.1313	35.0528						0.01703	0.0251948	0.0123021
	40.7791	41.5724	56.1012						0.0166571	0.0173126	0.0315728
	34.8333	42.1968	36.9808						0.0121483	0.0178375	0.0136945
	43.1336	33.0795	43.4167						0.0186398	0.0109545	0.0188857
	39.7305	71.7115	60.6484						0.0158101	0.0516913	0.036918
	33.1643	50.8182	34.0937						0.0110108	0.0258917	0.0116373
	48.2872	135.599	59.0566						0.023371	0.187315	0.0349988
	41.124	31.2337	43.2118						0.0169405	0.00976494	0.0187075
	34.4562	49.7184	56.8901						0.0118864	0.0247805	0.0324699
	55.264	52.4624	47.9436						0.0306347	0.027599	0.0230388
	76.5925	53.7537	46.9079						0.0590102	0.0289783	0.022052
	46.2771	30.137	42.2608						0.0214617	0.00909065	0.0178917
	41.3965	38.6959	49.7139						0.0171661	0.0149962	0.024776
	58.2274	45.2945	34.3879						0.0340196	0.0205581	0.0118393
	37.3879	31.6699	81.6649						0.0139981	0.0100399	0.0671393
	45.7924	54.8402	109.945						0.0210135	0.0301651	0.122359
	36.0426	44.708	62.5339						0.0130076	0.0200281	0.0392584
	35.5046	45.0549	45.5596						0.0126217	0.0203408	0.0207999
	43.2971	40.4673	55.5415						0.0187816	0.0164029	0.030944
	39.5559	35.7105	36.6185						0.0156712	0.0127687	0.0134271
	71.5943	41.4041	45.8339						0.0515216	0.0171724	0.0210517
	35.2988	33.799	34.3393						0.0124756	0.0114368	0.0118058
	42.8335	43.9816	36.9366						0.0183808	0.0193813	0.0136618
	45.2185	44.5491	35.353						0.020489	0.0198857	0.012514
	40.5461	32.0791	55.5395						0.016467	0.0103013	0.0309418
	36.0362	40.8518	36.9108						0.013003	0.0167166	0.0136427
	55.4337	46.9716	37.0587						0.0308237	0.0221121	0.0137524
	44.4134	32.501	41.5712						0.0197644	0.0105743	0.0173115
	61.7356	39.5841	35.8948						0.0382586	0.0156936	0.012901
	43.1231	55.8411	31.5185						0.0186307	0.0312799	0.00994403
	72.9575	40.5531	38.0697						0.0535128	0.0164726	0.014514
	56.9136	45.8177	52.8382						0.0324968	0.0210367	0.0279969
	51.6176	39.4715	60.3075						0.0267149	0.0156043	0.0365027
	44.2772	33.2133	87.7834						0.0196432	0.0110434	0.0776576
	41.2297	33.7596	43.7593						0.0170279	0.0114101	0.0191855
	45.3541	45.9287	37.3787						0.0206124	0.0211391	0.0139912
	62.2031	36.1345	32.7468						0.0388426	0.0130741	0.010735
	38.6583	30.6403	84.7314						0.014967	0.00939708	0.0723133
	74.383	32.8529	46.6485						0.0556362	0.0108048	0.0218083
	35.5317	33.7665	57.4366						0.012641	0.0114148	0.0330988
	31.642	32.3373	32.9868						0.0100222	0.010468	0.0108931
	32.6478	30.3098	58.3804						0.0106702	0.00919527	0.0341993
	56.9274	56.2114	33.8736						0.0325126	0.0316974	0.0114874
	44.4987	35.3459	62.3843						0.0198406	0.012509	0.0390701
	31.9221	36.5849	30.2662						0.0102006	0.0134025	0.00916881
	31.4248	31.8398	50.791						0.00988492	0.010148	0.025864
	35.4042	43.4656	48.2258						0.0125503	0.0189284	0.0233115
	51.0599	32.8671	39.9102						0.0261392	0.0108141	0.0159537
	40.5624	36.5088	40.9568						0.0164802	0.0133467	0.0168028
	34.9382	54.8152	56.1028						0.0122217	0.0301376	0.0315746
	55.4448	45.9466	61.4337						0.0308361	0.0211555	0.0378839
	49.1144	35.5752	56.0813						0.0241806	0.012672	0.0315504
	36.2436	46.4614	59.873						0.0131533	0.0216333	0.0359767
	56.2004	39.732	36.1678						0.031685	0.0158113	0.0130982
	51.4069	35.5247	55.2289						0.0264967	0.012636	0.0305956
	41.2364	46	30.878						0.0170334	0.0212049	0.0095436
	46.3022	44.6729	33.3324						0.021485	0.0199965	0.0111228
	47.5243	30.9891	44.5069						0.0226367	0.00961246	0.019848
	47.7489	39.4652	45.6116						0.0228517	0.0155993	0.0208476
	33.4479	34.7603	45.7177						0.0112001	0.0120974	0.0209449
	53.2414	30.347	48.9133						0.0284271	0.0092179	0.0239825
	48.0161	33.2869	54.3639						0.0231087	0.0110925	0.0296419
	32.1179	50.0758	32.8972						0.0103263	0.0251389	0.010834
	33.707	56.7282	31.1068						0.0113745	0.0322848	0.0096857
	40.2534	34.9865	31.9097						0.0162297	0.0122555	0.0101927
	131.075	43.8788	34.2216						0.174809	0.0192906	0.0117249
	64.4424	45.6559	47.3795						0.0417014	0.0208882	0.0224987
	93.3217	52.1526	40.7088						0.0878544	0.0272731	0.0165996
	56.8076	36.1241	43.2233						0.0323755	0.0130666	0.0187175
	174.881	38.3013	43.824						0.315482	0.0146915	0.0192424
	44.9642	32.1802	77.6609						0.0202588	0.0103664	0.0606782
	93.5893	33.4672	42.2684						0.0883636	0.0112131	0.0178981
	63.6165	63.7823	36.2743						0.040635	0.0408479	0.0131756
	45.8022	43.7085	67.522						0.0210225	0.0191409	0.045801
	80.2146	44.428	73.1938						0.0647605	0.0197775	0.0538618
	95.5068	30.4282	94.8775						0.0920552	0.00926732	0.0908351
	95.4086	35.6731	61.9077						0.0918642	0.0127419	0.038473
	77.675	32.1758	46.0236						0.0607003	0.0103635	0.0212267
	109.035	38.239	63.4431						0.120316	0.0146436	0.0404129
	138.191	32.7161	49.0571						0.194685	0.0107149	0.024124
	63.9524	33.6497	32.7134						0.041067	0.0113359	0.0107131
	79.7606	31.6935	34.7865						0.0640248	0.0100549	0.0121157
	58.9823	51.854	64.5625						0.0349106	0.0269608	0.0418576
	50.8829	42.9529	33.7478						0.0259579	0.0184836	0.0114021
	52.2598	33.2156	50.6476						0.0273856	0.011045	0.0257177
	62.4293	31.7181	70.9211						0.0391266	0.0100705	0.0505523
	78.9368	41.9443	52.7229						0.0627009	0.0176243	0.0278745
	117.591	39.5123	41.834						0.140216	0.0156366	0.0175315
	50.6723	36.1038	67.8543						0.025743	0.0130518	0.046255
	130.569	37.1168	48.6607						0.173441	0.0137956	0.0237348
	153.885	45.303	49.7173						0.242549	0.0205658	0.0247793
	122.711	54.3324	55.9026						0.152883	0.0296076	0.031349
	142.278	36.3916	46.2931						0.206612	0.0132611	0.0214766
	94.2867	94.356	39.8135						0.0896972	0.0898304	0.0158763
	107.638	32.38	45.5065						0.117218	0.0104957	0.0207514
	75.0325	34.9236	36.6238						0.0566175	0.0122115	0.013431
	92.6363	85.1111	39.9172						0.0865576	0.0729676	0.0159592
	67.493	33.0405	63.1098						0.0457615	0.0109287	0.0399877
	88.6137	35.6469	55.3121						0.0791454	0.0127232	0.0306882
	139.281	46.2391	51.8013						0.197831	0.0214264	0.0269059
	69.4912	60.4991	70.7047						0.0485246	0.0367359	0.0502427
	50.0485	45.5081	37.2661						0.0251115	0.0207529	0.013907
	149.514	34.0988	32.4725						0.228656	0.0116408	0.0105558
	45.2708	44.3042	53.4866						0.0205365	0.0196672	0.0286903
	78.6444	39.4422	36.5519						0.0622343	0.0155811	0.0133783
	78.9172	44.5505	45.5189						0.0626695	0.0198869	0.0207627
	35.8369	45.2253	48.9241						0.0128593	0.0204952	0.0239931
	90.6655	31.1153	48.4535						0.0828837	0.009691	0.0235327
	53.2741	34.17	30.7271						0.028462	0.0116895	0.00945048
	113.473	31.8307	41.7818						0.13044	0.0101422	0.0174877
	44.268	50.9351	38.4023						0.019635	0.0260114	0.0147692
	33.1286	36.2366	33.4851						0.0109871	0.0131482	0.0112251
	73.5814	34.9612	42.9548						0.054437	0.0122378	0.0184852
	115.822	38.7265	40.1598						0.135972	0.0150199	0.0161541
	51.0705	35.7919	59.4944						0.0261502	0.012827	0.0355215
	124.511	32.5001	56.0335						0.15747	0.0105737	0.0314964
	41.5722	42.8603	33.0343						0.0173124	0.0184039	0.0109246
	117.665	31.0678	49.0208						0.140393	0.00966139	0.0240883
	31.8179	34.4759	32.605						0.010134	0.0119	0.0106422
	48.7343	38.3948	35.8434						0.0238069	0.0147634	0.012864
	76.5394	34.1285	34.4358						0.0589281	0.0116611	0.0118723
	69.2237	46.0912	57.106						0.04815	0.0212892	0.0327176
	92.4817	53.1211	58.1642						0.0862664	0.0282984	0.0339456
	46.8328	32.5179	33.2808						0.0219813	0.0105853	0.0110884
	86.5315	33.018	32.5731						0.0754418	0.0109138	0.0106214
	131.757	43.4175	31.2782						0.176666	0.0188864	0.00979285
	118.769	38.8184	58.7687						0.14308	0.0150914	0.0346573
	62.6055	34.4719	53.1021						0.0393488	0.0118972	0.0282781
	159.202	37.652	36.1621						0.260044	0.0141968	0.0130941
	178.909	36.7524	48.9264						0.330669	0.0135257	0.0239954
	148.367	44.7314	62.0994						0.225084	0.0200491	0.0387126
	55.4048	35.7523	48.7333						0.0307914	0.0127986	0.0238059
	72.9391	43.0821	92.6116						0.0534857	0.0185952	0.0865111
	51.4757	36.8906	41.4245						0.0265679	0.0136277	0.0171894
	53.5372	44.0131	34.1346						0.0287447	0.0194091	0.0116653
	75.2391	34.3244	94.0024						0.0569315	0.0117956	0.0891524
	160.746	30.2617	44.5922						0.265245	0.00916612	0.0199242
	34.7089	65.2255	31.5417						0.0120616	0.0427254	0.00995871
	53.567	64.1366	39.8273						0.0287768	0.0413049	0.0158873
	70.2713	31.4876	39.5143						0.0496256	0.00992455	0.0156382
	56.4209	64.4535	32.5137						0.0319349	0.0417158	0.0105826
	62.1757	46.5621	50.8326						0.0388081	0.0217274	0.0259065
	62.5164	34.7454	32.3374						0.0392364	0.0120871	0.010468
	72.3582	55.6859	46.0942						0.0526327	0.0311057	0.021292
	153.606	36.1218	37.3565						0.24165	0.0130649	0.0139746
	84.7106	33.2643	40.168						0.0722776	0.0110774	0.0161607
	48.1606	47.2265	36.6195						0.0232483	0.0223533	0.0134279
	60.0966	42.4649	39.0278						0.0362469	0.0180653	0.0152549
	85.6269	31.0522	45.4512						0.0738611	0.00965172	0.0207009
	58.7225	46.4755	55.9889						0.0346026	0.0216464	0.0314461
	50.7397	36.8386	54.0686						0.0258116	0.0135893	0.0293198
	131.22	37.4225	55.4469						0.175204	0.0140241	0.0308384
	134.969	47.6841	46.8655						0.185548	0.0227896	0.0220121
	168.814	30.7108	37.4037						0.293341	0.00944042	0.01401
	58.0044	34.4328	52.2085						0.0337587	0.0118702	0.0273318
	116.475	30.5306	37.892						0.137531	0.00932984	0.0143787
	71.1808	43.103	48.305						0.0509251	0.0186133	0.0233883
	73.7613	30.4571	44.5318						0.0547049	0.00928494	0.0198703
	72.1126	52.4534	44.9431						0.052274	0.0275895	0.0202397
	99.903	30.2375	145.721						0.100812	0.00915144	0.216952
	47.8271	57.911	73.983						0.0229267	0.0336497	0.055036
	76.8847	33.455	31.4586						0.0594641	0.0112049	0.00990622
	40.4841	50.1905	45.7181						0.0164165	0.0252545	0.0209452
	85.6105	48.2276	35.0869						0.0738327	0.0233132	0.0123261
	60.6359	37.5232	61.1033						0.0369028	0.0140998	0.0374761
	46.343	38.5383	36.348						0.0215229	0.0148741	0.0132292
	84.3205	38.1166	49.6187						0.0716087	0.0145499	0.024681
	76.7215	41.3101	52.4977						0.0592103	0.0170944	0.0276362
	49.2425	42.3615	44.3282						0.0243072	0.0179772	0.0196886
	132.191	40.7238	42.45						0.177851	0.0166118	0.0180526
	48.376	42.1634	46.8905						0.0234573	0.0178092	0.0220356
	92.1251	35.0626	52.2895						0.0855968	0.012309	0.0274169
	38.2788	44.5426	50.8047						0.0146742	0.0198799	0.025878
	62.6311	35.162	42.5414						0.039381	0.012379	0.0181305
	45.6793	45.2666	70.3382						0.0209096	0.0205327	0.0497206
	67.4272	37.7494	66.3298						0.0456719	0.0142705	0.0441908
	75.5963	54.7894	58.5525						0.0574765	0.0301092	0.0344019
	38.4516	38.2638	53.966						0.0148072	0.0146626	0.0292084
	140.074	39.0703	31.6371						0.200134	0.0152882	0.0100191
	76.5686	42.1799	42.2709						0.0589732	0.0178232	0.0179003
	73.119	34.3935	47.6199						0.0537512	0.0118431	0.0227281
	94.8141	40.4376	47.0636						0.0907127	0.0163787	0.022199
	64.7006	42.0812	45.8718						0.0420377	0.0177397	0.0210866
	54.6344	48.4462	50.2257						0.0299385	0.0235256	0.02529
	67.1141	40.7208	45.8102						0.0452468	0.0166094	0.0210298
	54.8165	34.2408	32.7237						0.030139	0.0117381	0.0107199
	36.2782	59.0269	55.7304						0.0131784	0.0349636	0.0311555
	38.1859	44.6144	40.4392						0.0146029	0.0199442	0.0163801
	44.6414	32.9489	58.9186						0.0199683	0.0108681	0.0348349
	91.7109	39.4685	41.3142						0.0848223	0.0156019	0.0170978
	46.9011	42.8975	47.8454						0.0220456	0.0184359	0.0229444
	34.4863	39.3843	35.199						0.0119072	0.0155353	0.012405
	107.095	35.4497	39.1165						0.116024	0.0125826	0.0153244
	48.8081	33.1722	50.9403						0.0238792	0.0110161	0.0260167
	43.8585	33.1344	45.7219						0.0192727	0.0109909	0.0209487
	62.4882	31.7318	30.3045						0.0392008	0.0100792	0.00919205
	60.9209	30.7432	33.0112						0.0372518	0.00946037	0.0109093
	51.4007	41.7778	59.9611						0.0264903	0.0174843	0.0360831
	120.002	31.4364	67.0794						0.146108	0.00989228	0.0451999
	102.861	33.8064	34.4238						0.106934	0.0114418	0.011864
	99.499	38.0581	51.7724						0.0999904	0.0145052	0.0268758
	114.194	43.5087	41.3022						0.132127	0.018966	0.0170879
	59.6353	38.934	41.3283						0.0356906	0.0151815	0.0171095
	46.5435	30.9789	55.0411						0.02171	0.00960615	0.0303873
	94.051	30.7956	71.2303						0.0892453	0.0094927	0.0509962
	82.0325	34.2119	55.91						0.0677492	0.0117182	0.0313573
	106.726	36.8044	54.6583						0.115216	0.013564	0.0299648
	64.0434	86.3739	58.673						0.0411845	0.0751652	0.0345441
	80.2375	153.459	40.0447						0.0647977	0.241176	0.0160615
	60.0639	60.6924	45.2116						0.0362074	0.0369718	0.0204827
	37.7632	43.862	53.0793						0.014281	0.0192759	0.0282537
	48.5401	84.0694	46.1722						0.023617	0.0711797	0.0213643
	65.0047	67.1171	34.6083						0.0424354	0.0452509	0.0119917
	67.5366	55.1437	46.9875						0.0458209	0.030501	0.0221271
	56.7857	30.6302	45.0634						0.0323505	0.00939093	0.0203484
	73.8928	75.2735	57.8962						0.0549013	0.0569838	0.0336324
	73.8271	82.5259	49.5974						0.0548032	0.0685722	0.0246597
	50.23	65.206	52.2095						0.0252943	0.0426998	0.0273328
	39.0342	61.5015	40.8192						0.01526	0.037968	0.0166899
	55.6111	68.6505	59.7632						0.0310219	0.0473521	0.0358444
	47.8572	43.7159	91.8672						0.0229556	0.0191474	0.0851141
	45.2627	30.7542	74.1925						0.0205292	0.00946716	0.05535
	75.7906	72.7199	50.7544						0.057774	0.053163	0.0258266
	45.6983	57.1562	49.1535						0.0209271	0.0327754	0.0242192
	52.6081	43.4332	51.6114						0.027753	0.0189001	0.0267086
	49.531	105.738	39.0027						0.0245936	0.113069	0.0152353
	41.3615	138.861	44.2174						0.0171371	0.196616	0.0195901
	63.5021	39.3013	32.8141						0.0404884	0.0154698	0.0107793
	85.1184	45.1131	53.2944						0.0729802	0.0203934	0.0284839
	47.3676	51.7254	37.0092						0.0224873	0.0268269	0.0137156
	56.3481	52.7365	31.8667						0.0318522	0.0278889	0.0101652
	39.9873	33.3348	46.1643						0.0160154	0.0111244	0.0213569
	34.7387	70.9401	30.6275						0.0120823	0.0505795	0.00938922
	76.4787	57.6015	47.323						0.0588341	0.0332898	0.0224449
	62.4975	46.2311	30.6533						0.0392126	0.0214189	0.00940507
	69.2191	41.8968	49.0588						0.0481435	0.0175843	0.0241257
	68.3444	133.577	37.1811						0.0469288	0.18167	0.0138435
	55.3816	43.3627	76.1757						0.0307656	0.0188387	0.0583661
	75.0558	54.1666	50.4434						0.056653	0.0294265	0.0255103
	37.3443	105.7	30.3517						0.0139655	0.112986	0.00922076
	57.4061	105.741	43.0703						0.0330636	0.113076	0.018585
	73.0108	60.223	35.2571						0.0535914	0.0364001	0.0124461
	51.7448	31.4376	85.8203						0.0268472	0.00989302	0.0741977
	65.82	48.4434	35.8032						0.0435113	0.0235228	0.0128351
	44.9234	36.4055	51.5023						0.0202219	0.0132712	0.0265955
	50.3102	41.0087	30.6376						0.0253754	0.0168454	0.00939544
	80.877	104.19	38.3221						0.0658415	0.109747	0.0147074
	51.6324	45.0508	32.4668						0.0267303	0.020337	0.010552
	66.1835	165.216	59.4673						0.0439953	0.280624	0.0354891
	43.3804	162.328	30.4176						0.018854	0.270636	0.00926087
	64.5265	147.327	47.4264						0.0418108	0.221867	0.0225433
	92.0814	60.7464	42.842						0.0855149	0.0370379	0.0183881
	60.5134	107.29	82.2633						0.0367532	0.116452	0.0681336
	56.1074	41.2514	36.5285						0.0315798	0.0170458	0.0133612
	59.7073	34.1237	34.4721						0.0357772	0.0116578	0.0118974
	45.5846	56.483	41.7785						0.0208229	0.0320054	0.0174849
	56.9205	35.871	39.6335						0.0325047	0.0128839	0.0157328
	44.8829	36.1318	35.1674						0.0201854	0.0130721	0.0123828
	42.309	49.8047	53.1715						0.0179326	0.0248668	0.0283522
	56.1502	45.8445	49.2071						0.0316282	0.0210615	0.0242721
	64.1587	56.4101	66.2621						0.0413335	0.0319226	0.0441003
	40.4285	47.0691	45.6426						0.0163714	0.0222042	0.020876
	52.4074	30.6838	40.803						0.027541	0.00942381	0.0166766
	70.1367	38.1511	57.8628						0.0494348	0.0145763	0.0335935
	56.6112	36.3037	53.7165						0.0321513	0.013197	0.0289381
	48.4309	60.7183	44.7083						0.0235106	0.0370035	0.0200284
	74.941	60.7886	57.3203						0.0564787	0.0370896	0.0329644
	69.9907	34.9662	34.3253						0.0492282	0.0122413	0.0117962
	31.6423	34.5228	44.7538						0.0100224	0.0119325	0.0200692
	45.7314	39.9332	44.2316						0.0209575	0.0159721	0.0196027
	98.7587	69.8733	34.1842						0.0984935	0.0490623	0.0116993
	52.344	62.2003	68.7129						0.0274742	0.038839	0.0474386
	43.9733	58.6863	35.2756						0.019374	0.0345598	0.0124592
	32.849	43.3401	72.2764						0.0108022	0.018819	0.0525131
	49.0244	47.6746	39.0794						0.0240918	0.0227805	0.0152954
	63.8082	51.6617	32.82						0.0408813	0.0267607	0.0107831
	93.6895	72.525	63.5564						0.0885545	0.0528769	0.0405579
	56.8462	36.8436	54.9202						0.0324196	0.0135929	0.0302536
	38.5568	41.8074	46.9602						0.0148884	0.0175092	0.0221014
	47.7793	44.5904	34.8761						0.0228808	0.0199227	0.0121782
	44.663	91.408	58.6379						0.0199877	0.0842583	0.0345026
	46.3071	37.0183	40.0782						0.0214895	0.0137224	0.0160884
	63.203	46.3408	34.3177						0.0401064	0.0215209	0.011791
	43.047	31.6498	31.0457						0.0185649	0.0100271	0.00964767
	33.2668	30.1364	35.5003						0.0110791	0.00909028	0.0126186
	49.4741	56.6968	46.643						0.0245369	0.032249	0.0218031
	63.9517	109.437	46.9666						0.0410662	0.121216	0.0221074
	33.3268	52.2958	60.8138						0.0111191	0.0274235	0.0371205
	33.5949	62.3787	38.4578						0.0112989	0.0390631	0.014812
	73.9065	66.2084	78.6248						0.0549216	0.0440285	0.0622032
	42.7761	67.8607	47.8514						0.0183315	0.0462638	0.0229502
	38.0235	55.1053	41.8555						0.0144788	0.0304584	0.0175496
	123.573	38.7246	37.4402						0.15507	0.0150184	0.0140373
	38.1188	46.2263	67.1016						0.0145516	0.0214144	0.0452298
	98.765	57.6999	41.0171						0.0985061	0.033404	0.0168524
	32.9637	54.5813	49.8076						0.0108779	0.0298802	0.0248697
	93.6866	56.5027	33.8005						0.088549	0.0320278	0.0114378
	50.5668	73.2015	53.7488						0.0256356	0.0538732	0.0289731
	51.9787	50.183	40.7415						0.027091	0.025247	0.0166263
	58.0027	32.5025	64.9561						0.0337567	0.0105753	0.0423717
	51.5232	57.4616	37.7312						0.0266171	0.0331277	0.0142567
	36.6011	44.5257	56.7279						0.0134144	0.0198647	0.0322845
	31.607	65.65	31.6537						0.01	0.0432857	0.0100296
	31.9888	57.3398	45.6195						0.0102433	0.032987	0.0208548
	41.7106	46.842	31.4526						0.0174281	0.02199	0.00990245
	67.0323	46.7037	33.99						0.045136	0.02186	0.0115665
	62.9775	55.0038	40.0868						0.0398195	0.0303459	0.0160954
	35.6617	132.529	58.9384						0.0127337	0.178778	0.0348585
	31.3469	46.4648	49.1144						0.00983593	0.0216365	0.0241806
	109.237	43.863	45.8642						0.120769	0.0192767	0.0210796
	73.0536	39.8983	35.7399						0.0536546	0.0159441	0.0127897
	39.8514	149.241	50.932						0.0159066	0.227802	0.0260081
	34.4458	85.5469	30.5311						0.0118792	0.0737223	0.00933017
	42.6047	87.1036	57.8461						0.0181846	0.0764504	0.033574
	32.9287	43.1038	35.7205						0.0108548	0.018614	0.0127759
	44.26	71.7026	39.5719						0.0196279	0.0516783	0.0156839
	116.388	49.6906	33.7343						0.137321	0.0247526	0.011393
	75.3028	93.6164	60.9266						0.0570285	0.0884152	0.0372588
	67.9435	63.6906	41.9858						0.0463773	0.0407301	0.0176592
	49.545	39.9431	48.868						0.0246075	0.01598	0.023938
	42.6021	67.0353	36.5817						0.0181824	0.0451402	0.0134001
	44.3835	69.8748	73.4434						0.0197378	0.0490644	0.0542319
	39.0338	43.2993	66.7639						0.0152596	0.0187835	0.0447737
	164.546	58.0137	39.0923						0.278288	0.0337695	0.0153054
	63.8967	92.5158	40.5642						0.0409953	0.0863307	0.0164816
	41.8862	87.4785	32.129						0.0175754	0.0771151	0.0103334
	38.2294	34.4385	103.061						0.0146363	0.0118742	0.107356
	32.1177	78.9182	52.4907						0.0103261	0.0626712	0.0276289
	62.0994	48.5345	35.2081						0.0387127	0.0236116	0.0124115
	52.6815	39.2989	32.6242						0.0278307	0.015468	0.0106547
	45.509	33.2598	33.1118						0.0207537	0.0110744	0.010976
	37.1925	55.6998	51.0637						0.013852	0.0311212	0.0261432
	54.4559	62.7036	31.9898						0.0297427	0.0394726	0.010244
	41.343	96.2965	96.0014						0.0171217	0.093598	0.09302
	95.3557	52.2915	44.0477						0.0917615	0.0274189	0.0194398
	103.574	35.7773	44.5363						0.10844	0.0128166	0.0198742
	32.5117	35.0572	36.6774						0.0105813	0.0123052	0.0134704
	103.371	55.8568	31.7574						0.108009	0.0312974	0.0100955
	41.6451	52.8433	45.3564						0.0173733	0.0280023	0.0206144
	87.2506	43.3906	53.1612						0.0767106	0.018863	0.0283413
	38.4388	41.0625	30.7728						0.0147973	0.0168897	0.00947865
	43.2156	42.9902	51.169						0.0187108	0.0185158	0.0262514
	37.9481	31.1026	35.2391						0.0144214	0.0096831	0.0124334
	37.8036	53.8111	33.5678						0.0143116	0.0290404	0.0112807
	37.6062	63.7115	48.4904						0.0141623	0.0407569	0.0235686
	62.8383	55.7441	58.2101						0.039643	0.0311709	0.0339994
	45.8166	59.7317	31.1355						0.0210358	0.0358066	0.00970361
	105.92	45.0852	46.7787						0.113463	0.0203681	0.0219304
	53.6677	92.9109	37.0459						0.0288854	0.087076	0.0137429
	61.4154	34.9945	38.2492						0.0378614	0.0122612	0.0146515
	31.7072	36.006	54.1581						0.0100636	0.0129811	0.0294173
	68.3349	50.0187	35.5671						0.0469157	0.0250814	0.0126662
	63.294	47.4321	31.9068						0.0402224	0.0225488	0.0101908
	42.3244	56.3104	44.663						0.0179457	0.0318095	0.0199877
	77.0538	57.9744	43.4559						0.0597275	0.0337237	0.0189199
	46.7516	71.4862	47.9339						0.021905	0.0513653	0.0230295
	65.5996	51.7439	34.2643						0.0432191	0.0268461	0.0117542
	33.679	39.5959	36.2467						0.0113556	0.015703	0.0131555
	73.6804	33.3706	45.5719						0.0545843	0.0111484	0.0208112
	71.1701	102.316	48.8073						0.0509097	0.105793	0.0238784
	48.1605	67.944	60.955						0.0232483	0.046378	0.0372937
	35.2085	37.8621	31.7458						0.0124118	0.014356	0.0100882
	48.2359	39.3906	36.9994						0.0233213	0.0155403	0.0137083
	50.1826	38.4825	31.9922						0.0252465	0.014831	0.0102455
	61.2771	126.262	46.9071						0.0376904	0.162004	0.0220513
	30.1878	34.7713	43.0784						0.00912133	0.0121051	0.018592
	47.2807	60.6658	63.0201						0.0224047	0.0369393	0.0398737
	35.3138	50.6195	56.9611						0.0124862	0.0256892	0.0325513
	35.0501	104.63	59.721						0.0123002	0.110687	0.0357936
	55.0954	46.6611	44.4786						0.0304474	0.0218201	0.0198226
	83.1421	44.8827	38.1511						0.0696072	0.0201853	0.0145763
	35.3214	105.794	37.1375						0.0124916	0.11319	0.013811
	45.4608	61.9568	33.6752						0.0207097	0.0385344	0.0113531
	79.2239	66.9157	54.8229						0.0631606	0.0449785	0.0301461
	66.2097	58.79	42.2048						0.0440303	0.0346825	0.0178442
	30.2584	60.5524	48.85						0.00916409	0.0368008	0.0239203
	31.6031	42.9603	45.886						0.00999754	0.01849	0.0210997
	31.513	62.9732	55.3073						0.00994054	0.0398141	0.0306828
	70.4535	40.8162	59.3409						0.0498845	0.0166874	0.0353379
	78.9514	131.27	44.1474						0.0627242	0.175338	0.019528
	113.04	148.681	34.8501						0.129435	0.226057	0.01216
	36.2619	38.9082	44.0752						0.0131666	0.0151614	0.0194641
	65.4544	45.4762	66.0937						0.0430272	0.0207237	0.0438754
	38.3504	82.2682	36.0447						0.0147292	0.0681418	0.0130091
	53.7525	48.259	59.9332						0.028977	0.0233437	0.0360494
	58.252	41.6889	39.1544						0.0340485	0.0174099	0.0153542
	30.884	71.6794	31.5842						0.00954732	0.0516447	0.00998557
	82.3979	39.0977	59.0691						0.0683583	0.0153097	0.0350138
	37.3167	34.8477	47.6514						0.0139448	0.0121584	0.0227582
	74.1249	30.3731	34.6597						0.0552486	0.00923379	0.0120274
	63.2027	96.5578	34.6488						0.040106	0.0941115	0.0120198
	56.5924	135.743	43.8968						0.0321299	0.18772	0.0193065
	31.0702	31.3266	44.5051						0.00966287	0.00982319	0.0198464
	41.5854	80.318	45.6603						0.0173234	0.0649286	0.0208922
	41.7804	34.6525	31.0664						0.0174865	0.0120224	0.00966053
	30.6021	45.1889	40.1214						0.00937364	0.0204621	0.0161232
	45.2385	35.0221	48.3712						0.0205072	0.0122806	0.0234526
	46.3205	44.7502	45.0207						0.0215021	0.020066	0.0203098
	31.7029	38.1766	38.1312						0.0100608	0.0145958	0.014561
	67.9789	40.7062	49.9449						0.0464258	0.0165974	0.0250073
	39.6794	101.639	73.8653						0.0157694	0.104384	0.0548601
	32.4845	48.748	67.2455						0.0105636	0.0238202	0.045425
	32.9518	41.1095	47.1802						0.01087	0.0169285	0.0223094
	35.1764	35.9923	51.9474						0.0123891	0.0129713	0.0270583
	46.3308	50.8267	70.9397						0.0215116	0.0259005	0.050579
	45.3988	62.4384	76.5776						0.0206531	0.0391381	0.0589871
	49.9342	43.8866	40.2166						0.0249966	0.0192975	0.0162
	71.2661	52.8278	31.0297						0.0510479	0.0279859	0.00963768
	40.6114	42.2172	44.6237						0.0165201	0.0178548	0.0199525
	52.938	40.6309	64.3648						0.0281031	0.016536	0.0416006
	41.1579	31.3634	65.8959						0.0169685	0.00984634	0.043612
	36.2719	72.4086	78.8888						0.0131738	0.0527064	0.0626241
	34.3364	40.9236	32.1891						0.0118038	0.0167755	0.0103721
	33.7871	42.9961	36.2496						0.0114287	0.0185209	0.0131577
	69.6045	81.5717	44.8989						0.0486838	0.0669852	0.0201998
	61.4841	37.1914	54.2494						0.0379463	0.0138512	0.0295168
	37.1756	30.4414	34.6639						0.0138394	0.00927537	0.0120303
	43.0624	40.6103	49.6663						0.0185782	0.0165192	0.0247284
	71.1366	62.6774	37.5391						0.0508615	0.0394395	0.0141117
	62.8792	65.0796	74.2578						0.0396949	0.0425336	0.055448
	40.0089	54.2401	34.9691						0.0160328	0.0295067	0.0122433
	34.3272	51.2958	46.5754						0.0117975	0.0263821	0.0217398
	74.8258	49.7658	33.5018						0.0563043	0.0248278	0.0112363
	67.1354	45.2547	45.0658						0.0452757	0.0205219	0.0203506
	62.3364	98.1277	72.3119						0.0390099	0.0972267	0.052565
	35.6316	48.0554	35.9077						0.0127123	0.0231467	0.0129103
	40.5774	94.9039	48.7709						0.0164924	0.090886	0.0238428
	60.1605	32.2077	45.615						0.0363243	0.0103841	0.0208507
	32.9411	33.1133	44.3308						0.010863	0.010977	0.0196909
	114.938	59.7631	42.1267						0.133875	0.0358443	0.0177781
	82.7705	78.9869	42.7004						0.0689822	0.0627809	0.0182666
	37.3725	62.6338	49.6587						0.0139866	0.0393844	0.0247208
	38.9646	31.9263	37.149						0.0152055	0.0102033	0.0138195
	31.0113	35.6821	35.6866						0.00962624	0.0127483	0.0127516
	62.8946	45.1132	49.2647						0.0397144	0.0203935	0.0243292
	31.7226	163.459	70.9217						0.0100734	0.274525	0.0505532
	38.121	59.6373	46.744						0.0145533	0.035693	0.0218979
	57.3592	47.0551	62.7262						0.0330094	0.0221909	0.0395011
	80.6618	94.9677	31.8742						0.0654893	0.0910094	0.01017
	35.5254	62.5685	44.9277						0.0126365	0.039302	0.0202258
	41.9988	45.7205	33.1598						0.0176701	0.0209474	0.0110078
	31.2984	87.2295	46.1762						0.00980547	0.0766733	0.021368
	55.3388	35.3488	45.8456						0.0307179	0.012511	0.0210624
	40.2822	44.5861	35.8579						0.0162529	0.0199188	0.0128745
	37.5202	111.665	49.3727						0.0140975	0.126264	0.0244362
	33.3192	57.0522	44.96						0.011114	0.0326559	0.020255
	30.0993	70.561	52.7967						0.00906787	0.0500376	0.0279529
	38.9613	40.4192	52.4549						0.0152029	0.0163639	0.0275911
	34.8555	65.1433	35.884						0.0121638	0.0426174	0.0128932
	53.9948	30.309	48.3836						0.0292396	0.00919478	0.0234646
	59.4868	66.9342	30.9038						0.0355125	0.0450034	0.00955955
	55.2395	34.8533	56.8983						0.0306074	0.0121623	0.0324793
	64.7511	58.7173	40.2686						0.0421035	0.0345965	0.0162419
	42.8603	34.4896	62.3635						0.0184038	0.0119095	0.039044
	40.2492	82.7781	30.042						0.0162262	0.0689949	0.0090334
	30.5156	43.38	46.4191						0.00932071	0.0188537	0.0215938
	34.2836	54.6658	31.0047						0.0117675	0.029973	0.00962219
	53.0656	41.8326	36.5828						0.0282391	0.0175303	0.013401
	34.4143	88.2714	36.1691						0.0118575	0.0785304	0.0130992
	30.2906	62.2916	69.2436						0.0091836	0.0389536	0.0481777
	47.5141	122.089	37.727						0.022627	0.151313	0.0142536
	32.1359	30.6543	51.7344						0.0103379	0.00940568	0.0268363
	44.1929	104.872	38.9254						0.0195683	0.111204	0.0151749
	65.1469	36.1909	56.7683						0.0426221	0.013115	0.0323305
	75.4551	96.6827	44.9951						0.0572607	0.0943575	0.0202867
	43.979	76.2843	36.8097						0.019379	0.0585336	0.0135679
	55.9807	38.5401	30.809						0.0314369	0.0148755	0.00950099
	35.1438	36.2786	40.4256						0.0123662	0.0131787	0.016369
	36.0312	36.2921	37.7967						0.0129993	0.0131886	0.0143063
	40.247	78.0233	31.7151						0.0162245	0.0612493	0.0100686
	45.2257	49.4772	54.0843						0.0204955	0.02454	0.0293369
	35.9345	67.558	39.663						0.0129296	0.0458501	0.0157563
	32.9367	56.7466	32.0916						0.01086	0.0323058	0.0103093
	74.192	35.119	41.0881						0.0553491	0.0123487	0.0169109
	44.2028	40.7719	53.7391						0.0195771	0.0166512	0.0289625
	35.1837	49.1533	47.8095						0.0123942	0.024219	0.0229098
	52.6672	127.53	39.6222						0.0278155	0.165329	0.0157239
	71.1993	33.1807	48.2912						0.0509517	0.0110217	0.0233749
	82.4983	37.876	31.4257						0.0685261	0.0143665	0.0098855
	67.663	35.978	33.6528						0.0459933	0.012961	0.0113379
	37.205	38.0892	41.3581						0.0138613	0.014529	0.0171343
	73.3661	104.317	73.8006						0.0541172	0.110018	0.0547636
	33.4507	126.547	39.0819						0.011202	0.162747	0.0152973
	40.9193	94.6973	35.3333						0.0167719	0.0904873	0.0125
	50.2237	86.6847	35.4945						0.025288	0.0757114	0.0126145
	55.3163	30.0954	30.5243						0.0306929	0.00906555	0.00932604
	34.4232	88.7683	51.1677						0.0118636	0.079424	0.02625
	73.0894	102.141	49.8662						0.0537075	0.105428	0.0249284
	39.9712	47.0274	37.2349						0.0160025	0.0221647	0.0138836
	31.8734	43.7646	34.5298						0.0101695	0.0191902	0.0119373
	47.7323	59.9079	32.579						0.0228358	0.0360188	0.0106252
	31.7614	49.3092	30.8535						0.010098	0.0243732	0.00952843
	47.1672	45.7807	42.0452						0.0222971	0.0210027	0.0177093
	37.6829	38.1689	47.9677						0.0142202	0.0145899	0.0230621
	69.6559	52.4003	45.2502						0.0487559	0.0275335	0.0205178
	37.2098	62.1545	54.2676						0.0138649	0.0387816	0.0295367
	46.6518	39.303	34.432						0.0218114	0.0154712	0.0118697
	39.3388	56.1984	40.0453						0.0154994	0.0316827	0.016062
	56.4839	44.9165	69.8086						0.0320064	0.0202157	0.0489711
	83.9569	40.6543	48.8726						0.0709879	0.0165551	0.0239425
	36.971	38.456	46.4174						0.0136873	0.0148106	0.0215923
	32.4792	51.8767	56.357						0.0105601	0.0269846	0.0318623
	63.7143	62.6088	58.927						0.0407606	0.0393529	0.0348449
	54.6004	55.9047	46.7516						0.0299012	0.0313514	0.021905
	55.6203	42.8831	57.3067						0.0310322	0.0184235	0.0329488
	41.1433	85.1	37.1487						0.0169564	0.0729484	0.0138193
	64.7534	33.971	38.9553						0.0421066	0.0115536	0.0151983
	53.8083	38.8047	55.3193						0.0290374	0.0150808	0.0306962
	85.6106	69.4607	45.3407						0.0738329	0.0484818	0.0206001
	78.3447	50.764	48.8975						0.061758	0.0258365	0.023967
	52.1507	61.958	33.7866						0.0272711	0.0385359	0.0114284
	41.9391	45.2589	43.9123						0.0176199	0.0205257	0.0193201
	45.6535	55.5728	39.5848						0.020886	0.030979	0.0156941
	75.798	45.4265	43.8395						0.0577854	0.0206783	0.019256
	37.4993	39.7665	48.3981						0.0140818	0.0158388	0.0234787
	31.7361	53.7889	44.59						0.010082	0.0290164	0.0199223
	59.2297	39.4947	38.6968						0.035205	0.0156226	0.0149969
	85.4925	43.0544	36.5417						0.0736278	0.0185713	0.0133708
	66.9689	47.873	37.0013						0.0450504	0.0229709	0.0137097
	56.4783	56.5577	68.9036						0.0320001	0.0320904	0.0477036
	43.2323	48.7402	35.7964						0.0187253	0.0238127	0.0128303
	53.0343	44.5594	69.1013						0.0282057	0.0198949	0.047979
	33.6937	55.9418	49.4427						0.0113656	0.0313931	0.0245057
	30.4642	160.177	30.135						0.00928928	0.263323	0.00908942
	42.7958	61.7372	67.9189						0.0183484	0.0382607	0.0463435
	35.055	44.093	39.3776						0.0123037	0.0194798	0.0155301
	58.0386	36.6252	33.9142						0.0337986	0.0134321	0.011515
	43.1571	49.8436	55.671						0.0186601	0.0249057	0.031089
	41.5708	32.8469	38.6903						0.0173112	0.0108008	0.0149918
	44.852	30.1512	39.8088						0.0201575	0.00909925	0.0158726
	49.4279	38.4548	51.5594						0.0244911	0.0148096	0.0266546
	44.5501	57.5925	39.4587						0.0198865	0.0332793	0.0155942
	38.1643	37.4656	45.2846						0.0145864	0.0140565	0.0205491
	62.6915	58.1676	60.7429						0.0394573	0.0339496	0.0370336
	44.2115	33.7724	36.1368						0.0195848	0.0114188	0.0130757
	56.7096	34.7661	52.5056						0.0322636	0.0121014	0.0276445
	75.7824	72.9206	52.8816						0.0577615	0.0534584	0.028043
	36.6814	34.6988	36.4358						0.0134734	0.0120546	0.0132934
	44.9318	38.9237	34.4579						0.0202295	0.0151735	0.0118876
	32.7728	63.9074	52.2371						0.0107521	0.041009	0.0273618
	31.4168	86.3287	35.1884						0.00987989	0.0750861	0.0123976
	34.0117	32.6312	44.8954						0.0115813	0.0106593	0.0201967
	75.0617	70.073	38.9477						0.0566619	0.0493446	0.0151923
	31.6655	39.605	37.9751						0.0100371	0.0157102	0.0144419
	46.3517	37.542	66.1692						0.021531	0.0141139	0.0439762
	81.3363	38.8717	57.5486						0.0665964	0.0151329	0.0332284
	71.9327	41.2676	33.0401						0.0520122	0.0170592	0.0109284
	49.8171	48.8631	30.7726						0.0248791	0.0239332	0.00947852
	48.2486	57.0215	33.6736						0.0233335	0.0326205	0.011352
	42.3626	59.3171	53.2664						0.0179781	0.0353095	0.0284539
	36.844	65.5002	43.1498						0.0135932	0.0430876	0.0186538
	33.5196	49.1789	42.0869						0.0112483	0.0242443	0.0177445
	37.9503	35.5349	56.6383						0.014423	0.0126433	0.0321822
	88.0059	51.2051	77.337						0.0780549	0.0262886	0.06017
	61.085	66.4052	57.3868						0.0374535	0.0442918	0.0330413
	46.5904	40.285	37.0954						0.0217539	0.0162552	0.0137797
	31.1715	69.5523	39.2882						0.00972609	0.0486104	0.0154595
	66.9572	35.6771	52.5443						0.0450346	0.0127447	0.0276854
	31.1642	57.7867	40.8662						0.00972149	0.0335049	0.0167284
	46.1703	99.5749	30.7069						0.0213625	0.100145	0.00943801
	38.7155	76.0686	55.6048						0.0150114	0.0582011	0.0310148
	42.5025	49.4916	40.2426						0.0180973	0.0245543	0.0162209
	32.748	50.8352	41.3338						0.0107359	0.0259091	0.017114
	47.1574	60.5807	33.7534						0.0222878	0.0368354	0.0114059
	40.2528	110.455	32.19						0.0162292	0.123509	0.0103727
	50.4755	47.2732	32.6205						0.0255428	0.0223976	0.0106523
	59.6483	42.2279	62.2633						0.0357063	0.0178638	0.0389181
	36.9281	36.0424	38.7698						0.0136554	0.0130074	0.0150536
	31.0012	34.5064	63.9277						0.00962001	0.0119211	0.0410352
	31.08	66.0785	39.3056						0.00966899	0.0438551	0.0154732
	65.6059	30.1342	31.402						0.0432274	0.00908898	0.00987061
	34.8749	36.1444	31.7065						0.0121774	0.0130813	0.0100632
	50.353	78.4037	37.0713						0.0254187	0.0618516	0.0137617
	60.9765	40.7675	39.4365						0.0373201	0.0166475	0.0155766
	68.1535	31.2642	55.4892						0.0466658	0.00978408	0.0308856
	34.1072	40.16	48.8206						0.0116466	0.0161543	0.0238915
	32.2493	37.1225	40.1116						0.010411	0.0137998	0.0161153
	50.4907	101.32	30.3459						0.0255582	0.103722	0.00921721
	47.6324	30.0289	32.9365						0.02274	0.00902551	0.0108599
	58.8536	65.6405	40.7463						0.0347579	0.0432732	0.0166302
	46.0703	34.0856	37.0465						0.0212699	0.0116318	0.0137433
	50.8447	36.407	37.0916						0.0259189	0.0132723	0.0137768
	122.494	38.7067	38.0974						0.152333	0.0150046	0.0145352
	63.9432	34.899	35.2227						0.0410551	0.0121943	0.0124218
	43.4628	38.2935	61.3287						0.0189259	0.0146854	0.0377541
	30.5457	38.5361	33.7762						0.00933908	0.0148724	0.0114214
	59.5652	34.5251	35.1764						0.0356064	0.0119341	0.0123891
	41.5223	32.3274	38.0337						0.0172708	0.0104615	0.0144865
	30.6662	121.635	30.8812						0.00941298	0.150173	0.00954557
	67.7913	33.8426	51.342						0.0461688	0.0114664	0.0264296
	31.8388	35.1028	40.2175						0.0101474	0.0123373	0.0162007
	46.0593	34.6065	52.6563						0.0212597	0.0119904	0.027804
	33.668	58.7745	44.4267						0.0113482	0.0346642	0.0197764
	41.1329	48.1163	60.7852						0.0169478	0.0232055	0.0370854
	41.5232	48.1509	44.464						0.0172715	0.023239	0.0198096
	32.3064	89.0484	48.7722						0.0104479	0.0799301	0.023844
	34.2761	47.4584	43.3855						0.0117623	0.0225738	0.0188585
	61.7443	39.82	44.0846						0.0382695	0.0158815	0.0194723
	33.9478	44.4026	30.581						0.0115378	0.0197548	0.00936071
	39.3874	61.0679	34.4031						0.0155377	0.0374325	0.0118498
	30.9246	37.4835	63.3128						0.00957243	0.0140699	0.0402464
	38.6724	40.9325	49.6506						0.014978	0.0167828	0.0247127
	59.4545	92.1874	39.9571						0.0354737	0.0857136	0.0159912
	41.3429	31.5516	50.7554						0.0171216	0.00996496	0.0258277
	40.2195	55.7266	35.7083						0.0162023	0.0311512	0.0127671
	105.658	38.2169	57.1217						0.112897	0.0146267	0.0327357
	69.8779	56.7333	64.9372						0.0490688	0.0322906	0.0423469
	32.6879	71.5404	49.0126						0.0106964	0.0514436	0.0240802
	44.1297	68.1464	36.7231						0.0195123	0.0466559	0.0135041
	31.6246	38.0942	34.9259						0.0100112	0.0145327	0.0122131
	39.8414	44.5714	36.1366						0.0158986	0.0199056	0.0130756
	46.3897	47.0872	47.7832						0.0215665	0.0222214	0.0228846
	34.6867	50.6912	39.8221						0.0120461	0.0257622	0.0158832
	32.7592	34.283	36.2722						0.0107432	0.0117671	0.013174
	40.4814	44.6434	37.9033						0.0164143	0.0199701	0.0143873
	47.2552	45.2836	42.2598						0.0223805	0.0205482	0.0178909
	66.2422	64.826	42.9297						0.0440737	0.0422015	0.0184637
	32.9703	68.6291	41.1725						0.0108822	0.0473225	0.0169805
	34.1039	77.8258	36.0722						0.0116443	0.0609377	0.013029
	33.3055	37.3508	43.8943						0.0111049	0.0139703	0.0193043
	42.5781	42.7758	31.409						0.0181619	0.0183312	0.00987503
	32.5643	34.5508	46.1069						0.0106156	0.0119519	0.0213037
	31.8183	46.694	77.1581						0.0101343	0.021851	0.0598903
	45.0873	50.6036	55.6017						0.0203701	0.025673	0.0310114
	58.8031	68.0407	61.0928						0.0346981	0.0465107	0.0374631
	35.0591	46.1009	32.7553						0.0123065	0.0212982	0.0107406
	37.3753	30.4704	34.4194						0.0139887	0.00929305	0.011861
	86.4842	49.9704	52.154						0.0753589	0.0250329	0.0272745
	38.8898	54.7015	33.3055						0.0151471	0.0300124	0.0111049
	48.2405	31.5377	48.5426						0.0233258	0.00995617	0.0236195
	30.305	43.8542	35.7845						0.00919239	0.0192689	0.0128217
	34.9232	60.7659	63.1846						0.0122112	0.0370617	0.040083
	49.9305	30.0572	32.3465						0.0249928	0.00904254	0.0104739
	37.8325	50.6316	41.7968						0.0143335	0.0257014	0.0175003
	31.5814	109.3	47.3023						0.00998379	0.120909	0.0224253
	43.9581	30.5831	34.8901						0.0193605	0.009362	0.012188
	55.9206	38.7618	40.1593						0.0313693	0.0150474	0.0161538
	56.0134	45.1351	33.0819						0.0314738	0.0204134	0.0109561
	45.6796	52.7128	37.3728						0.0209099	0.0278638	0.0139868
	34.4469	43.3748	70.1155						0.01188	0.0188492	0.0494047
	50.0437	114.682	32.0836						0.0251066	0.133272	0.0103042
	54.7681	70.7513	49.3023						0.0300857	0.0503092	0.0243664
	36.9493	71.0497	30.5583						0.0136712	0.0507367	0.0093468
	39.9847	40.0498	73.2362						0.0160134	0.0160657	0.0539246
	35.5861	31.3506	33.1117						0.0126798	0.00983829	0.0109759
	46.8612	56.5124	68.4492						0.0220081	0.0320388	0.0470735
	40.674	64.7946	33.6897						0.0165711	0.0421603	0.0113628
	33.4576	36.7855	51.5611						0.0112067	0.0135501	0.0266563
	55.0767	37.3279	58.1944						0.0304267	0.0139532	0.0339809
	38.2598	59.2028	32.4611						0.0146596	0.0351729	0.0105484
	45.4001	80.2919	40.661						0.0206542	0.0648862	0.0165606
	48.3395	42.1895	47.4418						0.0234218	0.0178313	0.022558
	32.0446	74.8054	37.4992						0.0102791	0.0562734	0.0140817
	43.1708	37.1711	55.0912						0.018672	0.013836	0.0304428
	43.0862	37.1577	30.1991						0.0185987	0.0138261	0.00912818
	54.3358	44.5986	36.8037						0.0296112	0.01993	0.0135635
	40.7519	41.3572	32.3055						0.0166348	0.0171335	0.0104474
	38.5176	34.7343	35.2657						0.0148581	0.0120793	0.0124522
	42.852	75.5534	33.8587						0.0183967	0.0574108	0.0114773
	61.1517	50.7883	38.6788						0.0375357	0.0258613	0.0149829
	43.3121	33.0842	34.4967						0.0187946	0.0109576	0.0119144
	78.2807	47.2769	31.9466						0.0616566	0.0224011	0.0102163
	31.6732	30.0315	36.6172						0.010042	0.00902707	0.0134262
	30.6816	51.936	39.8039						0.00942249	0.0270464	0.0158686
	36.9442	50.9019	43.8665						0.0136674	0.0259774	0.0192798
	30.3527	53.0542	35.1028						0.00922134	0.028227	0.0123373
	55.5737	30.5087	56.331						0.03098	0.0093165	0.0318328
	40.2837	31.3827	49.8148						0.0162541	0.00985842	0.0248768
	39.5227	69.369	37.3216						0.0156449	0.0483532	0.0139485
	59.7383	43.1082	46.77						0.0358145	0.0186178	0.0219223
	37.1982	30.2588	51.2171						0.0138562	0.00916431	0.0263009
	44.7374	58.4335	39.4596						0.0200545	0.0342617	0.0155949
	36.9856	32.7884	70.5232						0.0136981	0.0107624	0.0499838
	33.8377	90.4534	51.5647						0.011463	0.0824932	0.0266601
	41.5048	55.0184	36.275						0.0172562	0.0303622	0.0131761
	40.2064	58.324	56.5715						0.0161918	0.034133	0.0321061
	62.8048	31.6092	34.8246						0.0396006	0.0100014	0.0121423
	40.9399	46.5743	50.2306						0.0167889	0.0217388	0.0252949
	87.3602	39.8536	43.3125						0.076905	0.0159084	0.018795
	33.7856	31.2459	44.2368						0.0114277	0.0097726	0.0196073
	96.8649	57.6053	42.3044						0.0947167	0.0332942	0.0179287
	32.8367	30.848	37.5445						0.0107941	0.00952506	0.0141158
	67.2951	37.9119	60.4722						0.0454923	0.0143938	0.0367031
	42.0211	109.127	36.3473						0.0176889	0.120523	0.0132288
	34.1142	66.904	40.7448						0.0116514	0.0449627	0.016629
	42.8181	39.9993	54.0036						0.0183676	0.0160251	0.0292492
	33.996	114.814	45.8923						0.0115706	0.133584	0.0211055
	82.8199	33.584	34.0864						0.0690651	0.0112916	0.0116323
	40.3568	63.843	40.4343						0.0163133	0.0409261	0.0163761
	35.8218	34.9968	36.5007						0.0128485	0.0122627	0.0133408
	36.048	54.9473	38.5375						0.0130115	0.0302834	0.0148735
	45.9053	73.3857	38.296						0.0211175	0.0541462	0.0146874
	44.7613	36.8484	31.4193						0.020076	0.0135965	0.00988147
	33.029	58.1813	37.052						0.0109211	0.0339656	0.0137474
	33.5727	90.9732	41.7935						0.011284	0.0834519	0.0174975
	31.7426	36.291	37.0198						0.0100861	0.0131878	0.0137235
	37.1732	31.5055	46.156						0.0138376	0.00993583	0.0213493
	48.5732	74.3266	41.1873						0.0236494	0.0555513	0.0169928
	33.6965	47.2131	36.0268						0.0113674	0.0223406	0.0129962
	44.8261	54.9694	42.4138						0.0201342	0.030308	0.0180217
	30.7354	108.577	48.3117						0.00945558	0.119297	0.0233948
	33.831	101.92	38.1537						0.0114585	0.104968	0.0145782
	33.2477	38.5455	31.4793						0.0110663	0.0148797	0.00991929
	32.8127	95.5853	35.6031						0.0107783	0.0922079	0.0126919
	40.9364	137.667	47.895						0.016786	0.193183	0.0229921
	36.4485	48.7285	40.8659						0.0133026	0.0238012	0.0167282
	34.2834	33.9201	35.8187						0.0117673	0.011519	0.0128463
	37.5753	48.1049	41.8778						0.014139	0.0231945	0.0175683
	36.3508	63.3512	63.0789						0.0132313	0.0402955	0.0399485
	46.243	36.0181	44.0989						0.0214299	0.0129899	0.019485
	38.1336	35.4148	31.1259						0.0145629	0.0125579	0.00969762
	31.0202	37.6085	41.1491						0.00963178	0.0141641	0.0169612
	38.4747	54.2481	54.0392						0.0148249	0.0295154	0.0292879
	30.8843	40.4175	51.2115						0.00954752	0.0163625	0.0262951
	49.4136	48.3894	52.026						0.0244768	0.0234703	0.0271405
	35.5684	48.439	38.8374						0.0126671	0.0235186	0.0151062
	36.0601	95.6881	55.7612						0.0130202	0.0924083	0.0311901
	49.62	103.695	50.1068						0.0246822	0.108696	0.0251701
	57.2493	53.9241	34.5999						0.0328825	0.0291629	0.0119859
	43.916	39.7355	31.6779						0.0193235	0.0158141	0.010045
	42.7914	51.7948	48.8817						0.0183446	0.0268992	0.0239514
	34.7264	67.3969	41.6568						0.0120738	0.0456307	0.017383
	48.525	33.3638	57.8376						0.0236023	0.0111438	0.0335642
	53.5018	46.5238	39.6509						0.0287066	0.0216916	0.0157467
	32.4322	41.1363	30.5456						0.0105295	0.0169506	0.00933907
	56.8029	92.4727	34.3076						0.0323701	0.0862495	0.011784
	45.1671	70.5075	33.3787						0.0204424	0.0499614	0.0111538
	51.0461	83.2681	41.6642						0.0261252	0.0698199	0.0173892
	34.2744	100.841	34.6605						0.0117612	0.102733	0.0120279
	35.5049	38.1903	51.5876						0.0126219	0.0146063	0.0266839
	32.0195	55.7747	44.2415						0.010263	0.0312052	0.0196115
	50.1234	44.6869	49.8091						0.0251868	0.0200091	0.0248712
	38.0666	83.7426	38.0656						0.0145117	0.0706234	0.0145109
	51.4836	84.8729	46.3782						0.0265761	0.0725567	0.0215558
	42.9674	30.3717	48.8877						0.0184961	0.00923291	0.0239574
	30.6369	41.5969	39.734						0.00939502	0.017333	0.0158129
	52.0721	37.0018	38.2492						0.0271887	0.0137101	0.0146514
	31.8131	39.9182	36.4352						0.010131	0.01596	0.0132929
	50.4954	90.8156	52.6164						0.025563	0.0831607	0.0277617
	37.3675	75.7756	35.6385						0.0139828	0.057751	0.0127172
	37.6986	66.0603	34.5566						0.0142321	0.0438308	0.0119559
	40.648	50.73	55.2232						0.01655	0.0258017	0.0305893
	34.0638	46.5992	46.5701						0.0116169	0.0217621	0.0217349
	42.3991	58.5879	53.0772						0.0180093	0.0344436	0.0282514
	38.2348	45.0442	52.3078						0.0146404	0.0203311	0.0274361
	39.4086	47.4056	52.5043						0.0155545	0.0225235	0.0276432
	43.048	52.1304	30.0283						0.0185657	0.0272498	0.00902511
	32.6564	33.7047	44.5815						0.0106758	0.011373	0.0199147
	34.2846	42.0058	43.9857						0.0117682	0.0176761	0.0193849
	44.6452	93.4004	68.2879						0.0199718	0.088004	0.0468508
	37.329	35.3032	31.8691						0.013954	0.0124787	0.0101667
	36.1574	45.2379	46.5918						0.0130907	0.0205067	0.0217552
	35.8663	37.4544	30.2852						0.0128805	0.014048	0.00918034
	46.0801	52.3414	33.6588						0.0212789	0.0274714	0.011342
	34.5125	33.7207	34.3985						0.0119253	0.0113838	0.0118466
	35.9036	38.7499	32.8528						0.0129073	0.0150381	0.0108047
	35.1715	32.3197	30.2547						0.0123856	0.0104566	0.00916188
	31.8361	38.5072	44.5135						0.0101457	0.01485	0.0198539
	49.8597	39.6411	30.7885						0.0249219	0.0157389	0.00948831
	32.383	30.6449	80.4232						0.0104976	0.00939992	0.0651
	59.3003	36.7156	41.4968						0.0352893	0.0134986	0.0172495
	31.809	36.0374	41.9245						0.0101284	0.0130038	0.0176076
	41.2158	60.5108	39.6195						0.0170163	0.0367501	0.0157218
	52.4074	51.5809	33.5584						0.027541	0.0266768	0.0112744
	40.0934	32.6419	38.541						0.0161007	0.0106663	0.0148762
	38.8183	54.6986	31.0613						0.0150913	0.0300092	0.00965738
	41.7583	46.2033	33.8233						0.017468	0.0213931	0.0114533
	47.5509	93.2348	51.9383						0.0226621	0.0876896	0.0270488
	37.1049	44.311	40.9239						0.0137867	0.0196732	0.0167758
	46.3131	37.6163	56.4749						0.0214951	0.0141699	0.0319962
	32.5351	88.6951	51.1656						0.0105966	0.0792919	0.0262479
	35.4185	77.7531	43.4948						0.0125605	0.0608232	0.0189539
	30.5329	39.7116	71.4205						0.00933127	0.015795	0.0512704
	39.3647	39.8584	50.7709						0.0155198	0.0159122	0.0258434
	42.859	39.4177	35.5967						0.0184027	0.0155617	0.0126873
	37.3034	57.288	42.9738						0.0139349	0.0329273	0.0185017
	51.9439	62.0851	50.0861						0.0270547	0.0386947	0.0251492
	38.4144	30.5978	34.4324						0.0147785	0.00937103	0.01187
	30.9141	45.703	40.909						0.00956593	0.0209314	0.0167635
	35.1463	95.3186	44.369						0.0123679	0.0916894	0.0197249
	34.234	37.5955	39.7344						0.0117334	0.0141542	0.0158132
	70.9349	35.9497	64.9381						0.050572	0.0129405	0.0423481
	33.6853	40.9516	31.0082						0.0113599	0.0167985	0.00962431
	55.3831	31.5804	51.1703						0.0307673	0.00998315	0.0262528
	32.5258	43.4326	35.5743						0.0105905	0.0188995	0.0126714
	40.9758	54.8629	40.5027						0.0168184	0.0301902	0.0164317
	51.2445	33.8105	60.0935						0.0263292	0.0114446	0.0362432
	35.7376	37.5658	47.4575						0.0127881	0.0141318	0.022573
	50.7857	54.1623	57.1038						0.0258586	0.0294219	0.0327151
	30.4266	45.8688	31.6632						0.00926634	0.0210838	0.0100356
	37.79	77.9441	69.892						0.0143012	0.0611242	0.0490887
	41.4115	37.9654	34.7708						0.0171786	0.0144345	0.0121047
	57.275	42.7367	42.8394						0.0329122	0.0182977	0.0183859
	39.5263	44.9407	48.0267						0.0156477	0.0202375	0.023119
	39.8109	31.9447	56.6869						0.0158742	0.0102151	0.0322376
	31.2023	71.0443	32.8746						0.00974533	0.050729	0.0108191
	44.6469	49.5732	36.4481						0.0199733	0.0246355	0.0133023
	37.9951	35.1237	35.4592						0.0144571	0.012352	0.0125894
	31.9196	44.3216	48.7884						0.010199	0.0196827	0.0238599
	32.5291	36.9789	55.526						0.0105926	0.0136931	0.0309267
	30.0604	45.5557	38.3834						0.00904446	0.0207964	0.0147546
	31.8801	34.3936	40.2126						0.0101738	0.0118432	0.0161967
	40.5459	48.8527	39.2517						0.0164668	0.0239229	0.0154307
	34.771	30.4573	41.0095						0.0121048	0.00928509	0.0168461
	49.666	30.5477	48.6797						0.0247281	0.00934032	0.0237534
	33.4264	44.2992	37.8042						0.0111858	0.0196628	0.014312
	42.6226	40.6752	49.641						0.0181999	0.0165721	0.0247032
	44.8554	63.7892	30.1516						0.0201606	0.0408569	0.00909949
	33.0169	43.9474	39.6654						0.0109131	0.0193512	0.0157582
	46.8716	45.8716	37.6475						0.0220178	0.0210864	0.0141935
	38.4294	36.3598	45.3687						0.01479	0.0132378	0.0206256
	43.0715	37.5695	37.2615						0.018586	0.0141347	0.0139035
	33.0188	34.7679	51.0438						0.0109143	0.0121027	0.0261227
	57.2198	51.5753	46.9931						0.0328486	0.026671	0.0221323
	38.0581	47.8853	33.2471						0.0145052	0.0229827	0.0110659
	33.8441	36.1924	47.4963						0.0114674	0.0131161	0.02261
	48.288	88.1019	41.2963						0.0233718	0.0782266	0.0170829
	36.198	33.8038	42.2276						0.0131201	0.01144	0.0178636
	32.1374	55.4352	39.5515						0.0103388	0.0308254	0.0156678
	36.0716	69.6164	34.6708						0.0130285	0.0487005	0.0120351
	34.8569	51.4932	38.4055						0.0121648	0.026586	0.0147716
	34.8309	56.8317	39.6319						0.0121467	0.0324031	0.0157316
	32.7999	43.9716	41.5795						0.0107699	0.0193724	0.0173185
	36.3141	42.9387	30.4524						0.0132045	0.0184714	0.0092821
	50.2051	30.4698	40.9881						0.0252693	0.00929274	0.0168285
	30.3816	60.3246	55.6503						0.00923892	0.0365235	0.0310658
	56.9543	59.0247	44.9512						0.0325435	0.034961	0.020247
	37.8636	116.545	37.9586						0.0143571	0.137697	0.0144293
	49.6835	32.6841	52.9281						0.0247456	0.0106939	0.0280926
	45.0477	47.4751	32.6134						0.0203342	0.0225898	0.0106477
	53.6335	59.8727	35.3309						0.0288485	0.0359763	0.0124983
	47.4848	38.6563	42.733						0.0225991	0.0149655	0.0182945
	39.4285	55.1488	38.6637						0.0155703	0.0305067	0.0149712
	37.671	57.1628	30.9789						0.0142112	0.032783	0.00960612
	45.8359	71.1568	76.4703						0.0210535	0.0508906	0.058821
	38.4469	32.3736	41.6568						0.0148035	0.0104915	0.017383
	30.9617	43.4063	30.642						0.00959549	0.0188767	0.00939817
	45.7512	41.1481	53.5719						0.0209756	0.0169604	0.0287821
	39.8318	34.6153	35.3992						0.015891	0.0119966	0.0125467
	39.4244	88.3095	52.2448						0.0155671	0.0785987	0.0273699
	33.3049	45.7511	36.8289						0.0111045	0.0209755	0.0135821
	50.2044	53.1913	30.0137						0.0252685	0.0283734	0.00901636
	36.4431	31.629	57.529						0.0132986	0.010014	0.0332058
	50.4261	49.1994	44.139						0.0254927	0.0242646	0.0195205
	31.6138	38.0633	36.3926						0.0100043	0.0145092	0.0132618
	41.7133	32.9415	55.7233						0.0174303	0.0108632	0.0311476
	36.1156	36.4511	31.7233						0.0130604	0.0133045	0.0100738
	32.5931	37.6554	40.9309						0.0106344	0.0141994	0.0167815
	32.8295	30.2528	44.8053						0.0107894	0.00916068	0.0201156
	35.7147	58.0335	52.4898						0.0127717	0.0337927	0.0276279
	36.094	81.495	31.7542						0.0130447	0.0668584	0.0100934
	41.9158	39.3593	36.0295						0.0176002	0.0155156	0.0129981
	59.6785	33.7622	61.6943						0.0357426	0.0114119	0.0382072
	62.6589	53.4984	30.514						0.0394162	0.0287029	0.00931973
	63.3494	30.9419	32.3205						0.0402932	0.0095832	0.0104571
	50.8933	39.7742	56.5018						0.0259686	0.015845	0.0320268
	53.476	50.9304	46.9315						0.0286788	0.0260065	0.0220743
	33.8977	32.1059	35.0308						0.0115038	0.0103185	0.0122867
	36.2002	33.5435	53.8356						0.0131217	0.0112643	0.0290669
	33.2694	41.2564	35.3437						0.0110808	0.0170499	0.0125074
	39.8949	53.2625	50.0956						0.0159414	0.0284496	0.0251588
	42.3302	47.6163	44.4303						0.0179506	0.0227246	0.0197796
	34.1252	69.4515	39.2461						0.0116589	0.0484689	0.0154264
	33.8017	55.8	41.4514						0.0114386	0.0312337	0.0172118
	44.0928	58.4848	34.2306						0.0194796	0.0343222	0.0117311
	32.4414	46.2355	30.2547						0.0105355	0.021423	0.00916185
	47.5229	58.1806	34.0593						0.0226354	0.0339648	0.0116138
	44.5866	63.9493	54.3678						0.0199193	0.0410631	0.0296462
	42.9494	36.2289	44.7192						0.0184806	0.0131426	0.0200381
	31.3575	46.5799	52.5178						0.00984259	0.021744	0.0276574
	49.0375	61.8905	39.3786						0.0241047	0.0384516	0.0155308
	38.2007	48.3195	31.6269						0.0146142	0.0234024	0.0100126
	59.4004	50.0568	30.1318						0.035409	0.0251198	0.0090875
	32.2164	53.6392	40.221						0.0103897	0.0288546	0.0162035
	38.5272	65.4836	33.7797						0.0148655	0.0430657	0.0114237
	43.9701	53.3365	35.7047						0.0193711	0.0285289	0.0127645
	48.555	46.4138	52.2893						0.0236316	0.0215889	0.0274167
	31.3538	77.1207	32.9105						0.00984025	0.0598318	0.0108427
	39.7737	66.6958	36.2189						0.0158446	0.0446821	0.0131353
	49.2318	55.842	42.3738						0.0242966	0.0312808	0.0179877
	37.8744	55.6043	32.3318						0.0143653	0.0310143	0.0104644
	47.6593	33.6342	32.4634						0.0227658	0.0113254	0.0105498
	40.6732	30.7835	32.4425						0.0165705	0.00948524	0.0105363
	33.7069	47.802	32.1262						0.0113745	0.0229026	0.0103316
	34.9853	42.4976	46.6435						0.0122547	0.0180932	0.0218036
	33.3058	31.8644	46.5569						0.0111051	0.0101637	0.0217226
	33.6952	50.5566	31.0363						0.0113665	0.0256252	0.00964179
	30.2892	41.2212	48.3673						0.0091828	0.0170208	0.0234488
	47.5913	32.3442	111.106						0.0227007	0.0104724	0.124989
	31.1618	39.5223	32.6661						0.00972004	0.0156446	0.0106821
	30.5925	42.1328	33.3079						0.00936778	0.0177833	0.0111065
	55.2774	72.615	36.5644						0.0306495	0.0530089	0.0133874
	33.4522	54.8304	36.8617						0.011203	0.0301544	0.0136063
	36.388	34.7935	49.0989						0.0132584	0.0121205	0.0241652
	30.1921	39.2945	31.0762						0.00912396	0.0154645	0.00966666
	30.7792	30.363	33.3178						0.0094826	0.00922762	0.0111131
	47.6501	31.1934	42.9891						0.022757	0.00973979	0.0185148
	35.8263	37.275	42.6058						0.0128517	0.0139136	0.0181856
	42.471	36.6432	72.1913						0.0180705	0.0134453	0.0523889
	30.7384	43.1586	33.1661						0.00945746	0.0186614	0.011012
	33.531	56.6352	41.9184						0.0112559	0.0321787	0.0176025
	32.3184	32.1216	39.1231						0.0104557	0.0103286	0.0153296
	61.1177	34.3766	50.1663						0.0374938	0.0118315	0.0252301
	30.4189	73.2208	59.7036						0.00926164	0.0539019	0.0357727
	35.6856	30.8114	34.8363						0.0127509	0.00950242	0.0121504
	36.7613	36.8018	40.7805						0.0135322	0.0135621	0.0166582
	31.2732	62.4802	38.6441						0.0097897	0.0391908	0.014956
	38.7201	32.4434	33.9439						0.0150149	0.0105368	0.0115352
	55.3188	42.2312	30.0453						0.0306956	0.0178666	0.00903537
	46.6672	57.2951	30.0315						0.0218258	0.0329354	0.00902703
	34.955	57.7458	35.2167						0.0122335	0.0334573	0.0124176
	30.2746	30.1692	47.1432						0.00917392	0.00911007	0.0222743
	50.1704	68.7636	35.7397						0.0252342	0.047509	0.0127896
	39.3408	58.1398	41.7206						0.015501	0.033917	0.0174365
	36.3142	34.6867	60.3308						0.0132046	0.0120462	0.036531
	33.537	50.2186	52.3805						0.01126	0.0252828	0.0275126
	45.749	41.3387	48.3599						0.0209736	0.0171181	0.0234416
	34.1649	30.6933	38.9083						0.011686	0.0094297	0.0151615
	35.2881	64.6783	37.1115						0.012468	0.0420086	0.0137916
	43.2557	43.9407	50.2329						0.0187456	0.0193452	0.0252973
	39.9408	45.5976	61.0283						0.0159781	0.0208348	0.0373838
	38.3155	46.0257	36.4297						0.0147024	0.0212286	0.0132889
	39.476	59.8972	50.488						0.0156079	0.0360059	0.0255555
	36.3565	54.0872	36.8341						0.0132354	0.0293401	0.0135859
	38.8265	44.6815	31.6306						0.0150977	0.0200043	0.010015
	65.6368	34.3447	47.2174						0.0432683	0.0118095	0.0223446
	60.3286	80.5212	35.5542						0.0365283	0.0652597	0.012657
	40.1398	41.6513	73.9113						0.016138	0.0173784	0.0549289
	35.6936	58.7586	101.668						0.0127565	0.0346454	0.104443
	49.0612	33.499	39.612						0.0241281	0.0112344	0.0157158
	35.1107	57.9811	51.7381						0.0123428	0.0337315	0.0268401
	32.0878	46.5038	43.2214						0.0103068	0.0216729	0.0187159
	35.944	36.7915	30.2023						0.0129364	0.0135545	0.0091301
	35.0783	30.9067	72.1571						0.01232	0.00956136	0.0523391
	38.0032	93.5668	37.326						0.0144633	0.0883208	0.0139518
	55.5253	34.2169	33.2005						0.0309259	0.0117217	0.0110349
	40.2971	57.1046	47.3085						0.016265	0.032716	0.0224312
	43.3679	38.9095	50.5025						0.0188432	0.0151625	0.0255703
	32.5405	37.462	54.2906						0.0106001	0.0140537	0.0295618
	36.8328	34.4673	99.6322						0.013585	0.011894	0.100261
	38.2968	83.0861	54.1928						0.014688	0.0695129	0.0294551
	37.4875	30.0177	34.5027						0.0140729	0.00901873	0.0119185
	30.6833	48.8341	34.5679						0.00942355	0.0239047	0.0119637
	40.8748	39.9201	60.8999						0.0167354	0.0159616	0.0372261
	50.4605	45.8658	46.9733						0.0255276	0.0210811	0.0221137
	30.8948	33.8742	41.699						0.00955403	0.0114878	0.0174183
	31.0192	33.1518	47.4414						0.00963117	0.0110025	0.0225576
	31.9166	55.1137	63.5978						0.0101971	0.0304677	0.0406111
	38.0798	45.7738	33.0064						0.0145218	0.0209964	0.0109061
	36.2217	36.8642	30.9147						0.0131374	0.0136082	0.0095663
	31.3501	41.9365	33.0817						0.00983795	0.0176177	0.010956
	35.2134	38.9741	48.3336						0.0124152	0.0152129	0.023416
	43.3676	97.1999	72.4976						0.0188429	0.0953794	0.0528367
	41.4837	73.8511	51.5031						0.0172387	0.054839	0.0265962
	38.9767	31.3558	44.2669						0.015215	0.00984152	0.019634
	33.7035	36.1661	49.6598						0.0113722	0.013097	0.0247219
	32.3632	83.8253	38.0996						0.0104848	0.0707641	0.0145369
	33.9938	51.1675	31.5998						0.0115691	0.0262499	0.00999545
	32.4036	36.2941	35.601						0.0105109	0.01319	0.0126904
	45.7966	45.8038	60.552						0.0210174	0.021024	0.0368004
	30.5742	61.7472	30.1891						0.00935655	0.0382731	0.00912214
	35.2108	81.2428	36.7032						0.0124134	0.0664425	0.0134894
	41.1114	39.7987	54.496						0.0169301	0.0158645	0.0297866
	35.4969	41.6982	33.767						0.0126162	0.0174177	0.0114151
	40.553	65.314	33.452						0.0164726	0.042842	0.0112029
	31.7493	52.8481	37.8897						0.0100904	0.0280074	0.0143769
	30.5183	39.8363	38.9782						0.00932236	0.0158945	0.0152161
	31.3892	36.2718	49.1412						0.00986254	0.0131738	0.0242071
	30.9115	30.2622	39.3287						0.00956437	0.00916641	0.0154914
	32.94	70.5605	43.3439						0.0108622	0.050037	0.0188223
	42.4291	34.2563	31.6551						0.0180348	0.0117487	0.0100305
	32.0325	40.8655	41.8027						0.0102714	0.0167279	0.0175052
	48.8065	47.2108	35.9837						0.0238776	0.0223384	0.012965
	41.8157	55.0613	51.5355						0.0175162	0.0304097	0.0266299
	35.7815	95.404	43.4494						0.0128196	0.0918552	0.0189142
	34.4506	40.7837	68.8316						0.0118825	0.0166609	0.0476035
	34.5638	48.4085	49.2881						0.0119609	0.0234889	0.0243524
	41.642	45.6153	35.4108						0.0173707	0.0208509	0.012555
	44.0404	40.4566	98.4265						0.0194332	0.0163942	0.0978254
	33.6839	34.8793	77.6391						0.0113589	0.0121805	0.0606439
	33.8046	81.2322	37.6488						0.0114406	0.066425	0.0141944
	54.1899	56.0413	32.1701						0.0294519	0.0315052	0.0103599
	38.2416	53.1019	35.9491						0.0146456	0.0282779	0.0129401
	34.6133	106.889	48.0306						0.0119952	0.115572	0.0231227
	51.8469	56.5609	32.3084						0.0269534	0.0320941	0.0104493
	56.8016	36.7593	38.667						0.0323687	0.0135308	0.0149737
	38.0378	33.0123	32.3676						0.0144897	0.01091	0.0104876
	42.6156	30.6694	43.075						0.0181939	0.00941498	0.0185891
	36.9409	59.6351	58.5587						0.0136649	0.0356904	0.0344092
	44.6987	30.1432	53.7633						0.0200198	0.00909441	0.0289887
	45.4425	30.1136	32.1526						0.0206929	0.00907652	0.0103486
	40.4509	41.3993	37.1215						0.0163896	0.0171685	0.0137991
	39.3102	54.2766	40.9176						0.0154768	0.0295465	0.0167706
	32.7446	43.6382	32.761						0.0107336	0.0190793	0.0107444
	39.3773	47.2912	43.121						0.0155298	0.0224148	0.0186288
	34.0358	44.2669	31.9354						0.0115978	0.0196341	0.0102091
	34.4911	37.9199	37.7042						0.0119105	0.0143999	0.0142363
	30.4227	43.7588	52.4373						0.009264	0.0191851	0.0275725
	41.5914	52.2296	31.4727						0.0173284	0.027354	0.0099151
	33.3231	41.0239	33.4755						0.0111166	0.016858	0.0112186
	44.1037	57.3989	38.6028						0.0194893	0.0330553	0.014924
	37.3419	43.7792	35.4244						0.0139637	0.019203	0.0125647
	32.7036	87.3845	31.2856						0.0107067	0.076948	0.00979747
	37.0505	37.5213	42.9307						0.0137463	0.0140984	0.0184645
	37.6191	31.471	36.4184						0.014172	0.00991405	0.0132806
	30.1284	37.1991	62.8276						0.00908548	0.0138569	0.0396295
	41.7349	51.3992	30.9187						0.0174484	0.0264887	0.00956883
	34.8513	51.256	36.3315						0.0121609	0.026341	0.0132172
	35.7719	53.7873	58.2668						0.0128127	0.0290146	0.0340659
	30.0912	62.0373	31.1286						0.009063	0.038635	0.00969933
	32.1527	67.2253	40.6758						0.0103486	0.0453976	0.0165726
	49.3341	37.4081	36.001						0.0243979	0.0140133	0.0129775
	41.7457	56.9543	41.1441						0.0174575	0.0325435	0.0169571
	30.6871	34.3756	30.3884						0.00942585	0.0118308	0.00924311
	37.1187	59.4204	51.1301						0.013797	0.0354329	0.0262114
	31.4341	41.6483	47.0938						0.00989079	0.017376	0.0222276
	32.4636	47.6432	32.0019						0.01055	0.0227504	0.0102517
	32.0304	50.6178	37.4506						0.01027	0.0256874	0.0140452
	46.6669	60.6998	39.524						0.0218255	0.0369809	0.0156459
	31.9757	34.7321	32.0815						0.0102349	0.0120777	0.0103028
	32.4638	45.6526	34.3664						0.0105501	0.0208851	0.0118245
	32.8236	41.2768	36.7025						0.0107855	0.0170668	0.0134889
	35.4873	48.659	39.2012						0.0126094	0.0237332	0.015391
	40.0642	41.6295	45.8717						0.0160772	0.0173602	0.0210865
	41.2196	82.8177	48.7884						0.0170195	0.0690613	0.0238599
	34.1936	49.4205	38.5953						0.0117057	0.0244836	0.0149182
	44.0036	45.0742	50.8214						0.0194007	0.0203582	0.025895
	43.8775	34.1702	49.3178						0.0192895	0.0116897	0.0243818
	42.4316	64.5579	49.02						0.0180369	0.0418517	0.0240875
	31.5092	42.0939	48.0601						0.00993819	0.0177504	0.0231512
	34.7923	58.5649	30.1519						0.0121197	0.0344165	0.00909963
	45.0612	32.5166	34.3154						0.0203464	0.0105845	0.0117894
	46.147	47.5828	36.8147						0.0213409	0.0226926	0.0135716
	36.1896	52.8123	31.7978						0.013114	0.0279694	0.0101212
	30.5898	45.7763	31.4417						0.00936611	0.0209987	0.00989558
	32.1129	94.3401	40.7852						0.010323	0.0897998	0.0166621
		36.5355	46.1804							0.0133663	0.0213719
		46.9132	31.7202							0.022057	0.0100719
		62.3765	72.5868							0.0390602	0.0529674
		46.6016	41.3229							0.0217644	0.017105
		41.8936	36.6033							0.0175816	0.013416
		32.1034	33.3793							0.0103169	0.0111542
		30.7558	43.6823							0.00946814	0.0191179
		49.3041	33.6927							0.0243682	0.0113649
		48.0593	30.5385							0.0231505	0.00933468
		63.1132	42.356							0.0399921	0.0179726
		48.7723	31.9108							0.0238441	0.0101934
		31.8985	44.0066							0.0101855	0.0194034
		58.2557	35.8823							0.0340529	0.012892
		33.2731	34.9851							0.0110833	0.0122546
		38.5927	38.5216							0.0149162	0.0148612
		48.3396	50.6846							0.0234219	0.0257555
		37.4406	30.7345							0.0140377	0.00945501
		47.7918	45.5544							0.0228928	0.0207952
		38.5979	53.2103							0.0149202	0.0283937
		44.3027	49.3356							0.0196659	0.0243994
		42.855	35.0902							0.0183993	0.0123284
		67.744	31.6703							0.046104	0.0100401
		40.7871	47.6969							0.0166636	0.0228018
		44.2477	47.2471							0.019617	0.0223728
		55.9227	58.187							0.0313716	0.0339723
		31.0227	52.0085							0.00963334	0.0271222
		41.2483	58.4132							0.0170432	0.0342379
		50.758	39.9386							0.0258302	0.0159764
		44.2026	30.0931							0.0195769	0.00906414
		48.9425	46.2351							0.0240112	0.0214226
		34.8872	46.5068							0.012186	0.0216757
		52.7158	40.7225							0.027867	0.0166107
		46.7704	35.4628							0.0219226	0.0125919
		42.3876	30.5024							0.0179995	0.00931264
		56.2401	36.9951							0.0317298	0.0137052
		48.8703	34.1631							0.0239402	0.0116848
		34.2354	31.0707							0.0117344	0.00966324
		40.6454	31.5856							0.0165478	0.00998648
		30.7606	51.4545							0.00947109	0.0265459
		41.2826	43.9479							0.0170716	0.0193516
		48.9645	38.564							0.0240328	0.014894
		69.2904	44.143							0.0482432	0.0195241
		31.5255	33.6877							0.00994849	0.0113615
		51.4771	47.3535							0.0265693	0.0224739
		50.4772	76.9829							0.0255446	0.059617
		31.3456	40.5151							0.00983513	0.0164417
		43.8634	52.7754							0.019277	0.0279302
		45.0761	38.7827							0.02036	0.0150636
		72.7899	51.0668							0.053266	0.0261463
		90.2986	37.2063							0.0822086	0.0138622
		71.6409	66.3561							0.051589	0.0442261
		33.3534	65.0866							0.0111369	0.0425429
		36.0731	43.1547							0.0130296	0.018658
		83.2657	40.6102							0.0698157	0.0165192
		42.5437	51.132							0.0181325	0.0262134
		42.8247	32.4819							0.0183733	0.0105619
		91.2074	41.0527							0.0838857	0.0168817
		36.4572	40.105							0.013309	0.01611
		60.013	44.8328							0.0361458	0.0201403
		72.4463	71.4706							0.0527616	0.0513427
		53.6735	35.442							0.0288917	0.0125772
		30.8563	66.4439							0.00953018	0.0443437
		45.062	67.3951							0.0203471	0.0456282
		67.9221	31.2034							0.0463479	0.00974603
		33.5054	35.1794							0.0112387	0.0123912
		49.4097	53.0089							0.024473	0.0281786
		45.0189	64.5056							0.0203081	0.0417835
		54.2187	44.3168							0.0294833	0.0196784
		39.4312	30.7141							0.0155724	0.00944249
		42.9787	48.4226							0.0185059	0.0235026
		38.1079	32.9011							0.0145432	0.0108366
		50.8662	30.9829							0.0259408	0.0096086
		51.8696	34.3968							0.0269772	0.0118454
		31.5706	40.2437							0.00997697	0.0162218
		39.0887	42.9231							0.0153027	0.018458
		40.3929	41.8103							0.0163425	0.0175116
		46.6934	35.4358							0.0218504	0.0125728
		39.504	32.5983							0.0156301	0.0106378
		39.1361	57.1182							0.0153398	0.0327317
		55.9004	41.273							0.0313465	0.0170636
		32.423	33.2676							0.0105236	0.0110796
		50.4232	35.3022							0.0254898	0.012478
		45.2065	32.1562							0.0204781	0.0103509
		62.0009	51.6404							0.0385894	0.0267386
		39.7645	63.8197							0.0158372	0.0408961
		32.0007	34.7468							0.0102509	0.012088
		36.6564	35.0659							0.013455	0.0123113
		38.7385	48.6928							0.0150293	0.0237662
		34.7684	39.4031							0.012103	0.0155502
		43.3743	32.16							0.0188487	0.0103534
		42.3484	61.1111							0.0179661	0.0374857
		30.3657	32.276							0.00922925	0.0104283
		68.508	36.9892							0.0471548	0.0137008
		30.1363	31.586							0.00909021	0.0099867
		30.5893	31.5061							0.0093658	0.00993623
		30.0734	34.1228							0.0090523	0.0116572
		81.146	64.2566							0.0662833	0.0414603
		43.7257	43.7839							0.019156	0.0192071
		32.0386	41.5375							0.0102753	0.0172834
		46.8191	47.9849							0.0219684	0.0230786
		33.6137	43.3819							0.0113116	0.0188554
		40.9347	39.8689							0.0167846	0.0159206
		36.1732	45.9921							0.0131021	0.0211976
		32.8676	39.2304							0.0108145	0.0154139
		64.9631	46.7095							0.042381	0.0218654
		36.395	45.017							0.0132635	0.0203065
		50.1059	35.5852							0.0251692	0.0126791
		32.0569	38.9393							0.010287	0.0151857
		35.6861	41.1683							0.0127512	0.0169771
		53.8933	31.8396							0.0291295	0.0101479
		31.8596	60.2333							0.0101607	0.0364126
		40.8487	31.9796							0.0167141	0.0102374
		46.0991	46.0929							0.0212965	0.0212908
		32.7168	50.1601							0.0107153	0.0252239
		60.9653	39.956							0.0373064	0.0159904
		48.2052	46.057							0.0232915	0.0212576
		37.4709	33.1575							0.0140604	0.0110063
		34.6638	52.0478							0.0120303	0.0271633
		31.3486	35.699							0.00983705	0.0127604
		57.8716	45.1165							0.0336038	0.0203965
		32.2796	41.2635							0.0104306	0.0170558
		30.1555	39.1594							0.00910184	0.0153582
		65.1488	36.3274							0.0426246	0.0132142
		45.0055	42.9687							0.020296	0.0184972
		30.7817	34.5339							0.00948412	0.0119402
		49.6377	46.6128							0.0246999	0.0217748
		38.472	47.7559							0.0148229	0.0228584
		41.3228	40.1754							0.017105	0.0161667
		41.867	40.0788							0.0175593	0.0160889
		49.6741	45.4049							0.0247362	0.0206586
		60.7338	45.6737							0.0370225	0.0209045
		35.7396	40.3795							0.0127895	0.0163316
		30.3854	30.3845							0.00924125	0.00924069
		64.0977	57.411							0.0412547	0.0330693
		38.7989	30.066							0.0150762	0.00904784
		45.7835	37.0891							0.0210053	0.0137749
		45.1574	40.8166							0.0204336	0.0166878
		41.8746	51.0476							0.0175656	0.0261266
		45.1661	47.6484							0.0204415	0.0227553
		34.5793	37.352							0.0119716	0.0139712
		32.4455	45.6309							0.0105382	0.0208653
		31.1141	31.1812							0.00969028	0.00973214
		43.8646	40.7194							0.0192781	0.0166083
		39.4392	39.8511							0.0155788	0.0159064
		36.022	33.4842							0.0129927	0.0112245
		35.4398	34.872							0.0125756	0.0121754
		38.201	45.7165							0.0146145	0.0209437
		39.5381	33.5289							0.0156571	0.0112545
		37.3261	30.5843							0.0139518	0.00936274
		46.1688	31.1241							0.0213612	0.00969651
		34.6233	38.2656							0.0120021	0.014664
		36.6734	31.9328							0.0134675	0.0102074
		54.4478	31.3038							0.0297338	0.00980886
		54.522	66.5218							0.0298151	0.0444482
		32.7953	36.4656							0.0107669	0.0133151
		58.2613	43.0143							0.0340594	0.0185366
		49.7907	51.906							0.0248527	0.0270151
		51.1544	34.6102							0.0262364	0.011993
		50.5828	34.2384							0.0256519	0.0117364
		35.3242	37.1337							0.0124936	0.0138082
		36.1206	45.3645							0.013064	0.0206218
		45.6683	37.1638							0.0208995	0.0138306
		37.2543	45.333							0.0138981	0.0205931
		47.269	48.6309							0.0223936	0.0237057
		39.8122	36.1636							0.0158753	0.0130952
		33.0745	30.3373							0.0109512	0.00921197
		46.9833	30.5863							0.0221232	0.00936396
		30.2406	32.0957							0.00915331	0.010312
		33.1209	38.9195							0.010982	0.0151702
		34.8625	35.8918							0.0121687	0.0128988
		34.4531	37.6153							0.0118843	0.0141692
		65.1247	47.9635							0.0425929	0.023058
		35.9697	42.4146							0.0129549	0.0180224
		41.6012	39.5732							0.0173366	0.015685
		51.687	61.3615							0.026787	0.0377946
		36.836	41.4016							0.0135874	0.0171704
		31.4224	31.4174							0.00988341	0.00988028
		33.5326	30.9126							0.011257	0.009565
		30.9087	34.2896							0.00956264	0.0117716
		36.0236	60.0963							0.0129938	0.0362465
		33.5738	63.2441							0.0112847	0.0401588
		46.2143	35.8939							0.0214033	0.0129003
		35.2492	40.2444							0.0124405	0.0162224
		35.3476	30.8929							0.0125102	0.00955281
		37.5444	44.4715							0.0141157	0.0198163
		39.0021	38.3312							0.0152348	0.0147144
		89.0755	38.4715							0.0799791	0.0148225
		31.7728	44.0315							0.0101053	0.0194254
		34.7645	30.7473							0.0121003	0.00946292
		47.146	54.5563							0.0222769	0.0298528
		37.2429	48.809							0.0138896	0.0238801
		35.825	38.9726							0.0128508	0.0152118
		54.6107	38.1155							0.0299125	0.0145491
		38.658	48.5615							0.0149668	0.0236379
		33.0965	33.2363							0.0109658	0.0110587
		32.1624	52.6123							0.0103549	0.0277574
		30.905	40.5984							0.00956032	0.0165095
		41.2366	38.4486							0.0170335	0.0148048
		39.2174	32.8581							0.0154038	0.0108082
		33.1233	30.0803							0.0109836	0.00905646
		35.6699	45.0628							0.0127396	0.0203479
		42.9128	37.8239							0.0184491	0.014327
		57.4994	43.8727							0.0331714	0.0192852
		37.2828	50.8155							0.0139194	0.025889
		43.4348	34.8141							0.0189014	0.0121349
		31.5773	35.0699							0.00998122	0.0123141
		30.8623	49.3451							0.0095339	0.0244088
		41.6239	32.8995							0.0173555	0.0108355
		33.9768	42.2752							0.0115575	0.0179039
		32.6887	37.9196							0.0106969	0.0143997
		37.4545	33.9035							0.0140481	0.0115077
		38.3375	48.3251							0.0147192	0.0234079
		50.2956	53.8749							0.0253607	0.0291095
		35.7392	46.4163							0.0127893	0.0215912
		30.9415	50.3072							0.00958297	0.0253723
		34.0268	31.4709							0.0115916	0.00991399
		52.6012	33.7569							0.0277457	0.0114083
		39.1074	31.975							0.0153173	0.0102344
		30.3013	42.8052							0.00919013	0.0183565
		38.335	32.1666							0.0147173	0.0103576
		64.1398	34.2493							0.0413091	0.0117439
		43.951	43.0288							0.0193543	0.0185491
		34.9137	32.2973							0.0122045	0.0104421
		54.9879	47.678							0.0303284	0.0227837
		46.0695	30.4037							0.0212691	0.0092524
		43.2466	35.8203							0.0187378	0.0128474
		37.9256	45.9209							0.0144043	0.0211318
		37.0732	30.8271							0.0137631	0.00951212
		33.8237	34.4852							0.0114535	0.0119065
		30.3197	40.2607							0.00920131	0.0162356
		55.2306	35.9805							0.0305976	0.0129628
		46.7573	33.7145							0.0219104	0.0113796
		51.7857	51.0528							0.0268897	0.026132
		47.4647	43.7915							0.0225799	0.0192138
		43.7316	40.0094							0.0191611	0.0160332
		37.9095	33.1926							0.014392	0.0110296
		36.8767	44.4429							0.0136175	0.0197908
		38.2479	44.3264							0.0146504	0.019687
		41.8837	53.7575							0.0175732	0.0289825
		33.1132	43.4119							0.0109769	0.0188815
		36.0407	32.6983							0.0130062	0.0107032
		41.6218	35.7762							0.0173538	0.0128158
		64.9883	33.37							0.042414	0.011148
		35.9548	32.2559							0.0129442	0.0104153
		31.2471	37.6854							0.00977333	0.0142221
		41.6677	44.5207							0.0173921	0.0198603
		48.9447	37.4197							0.0240133	0.014022
		30.9801	31.9345							0.00960688	0.0102085
		52.1718	35.8416							0.0272933	0.0128627
		41.6801	40.9622							0.0174026	0.0168072
		46.6308	46.4845							0.0217917	0.0216549
		48.7167	35.5745							0.0237896	0.0126715
		40.386	44.8679							0.0163369	0.0201718
		44.7725	44.7283							0.020086	0.0200463
		37.717	39.0756							0.014246	0.0152924
		40.8019	30.81							0.0166757	0.00950158
		62.057	47.1059							0.0386596	0.022239
		33.154	57.9453							0.011004	0.0336897
		41.9852	43.0842							0.0176587	0.018597
		38.9293	49.071							0.0151779	0.0241377
		49.138	50.4867							0.0242039	0.0255542
		39.7178	32.2085							0.0158	0.0103847
		58.584	75.8615							0.034439	0.0578828
		30.7632	37.2296							0.00947269	0.0138797
		44.4476	41.5826							0.019795	0.0173211
		42.8084	37.2227							0.0183593	0.0138745
		42.2312	30.0484							0.0178666	0.00903721
		68.2972	30.5944							0.0468637	0.00936892
		34.0188	32.1788							0.0115862	0.0103655
		55.6686	33.4713							0.0310863	0.0112159
		31.9739	32.4075							0.0102337	0.0105135
		40.9628	30.6785							0.0168077	0.00942057
		37.4866	33.1598							0.0140722	0.0110078
		54.1409	30.7844							0.0293985	0.0094858
		64.2685	42.9191							0.0414757	0.0184545
		44.6907	32.3247							0.0200126	0.0104598
		56.0639	32.6895							0.0315307	0.0106974
		69.0665	38.238							0.0479305	0.0146429
		39.9664	30.5335							0.0159987	0.00933163
		38.1242	31.3588							0.0145557	0.00984343
		35.6849	31.6759							0.0127503	0.0100437
		36.956	32.6365							0.0136761	0.0106628
		31.9913	39.5766							0.0102449	0.0156876
		38.3028	41.0279							0.0146926	0.0168613
		49.6792	33.5362							0.0247413	0.0112594
		33.4235	44.7531							0.0111838	0.0200686
		40.7576	31.6438							0.0166395	0.0100233
		38.3541	39.447							0.014732	0.0155849
		33.3654	33.6544							0.0111449	0.011339
		31.4234	36.0138							0.00988405	0.0129868
		48.5608	36.7074							0.0236373	0.0134925
		34.9562	36.5107							0.0122343	0.0133481
		40.1461	37.6571							0.0161431	0.0142007
		63.0784	41.8864							0.0399478	0.0175755
		47.0842	30.7487							0.0222184	0.00946379
		45.8451	35.8194							0.021062	0.0128468
		31.4821	45.5616							0.00992105	0.0208018
		72.9612	35.6668							0.0535182	0.0127374
		49.1921	37.9125							0.0242573	0.0143943
		63.1765	43.8526							0.0400727	0.0192675
		34.8823	61.6343							0.0121826	0.0381328
		31.2768	46.3703							0.00979194	0.0215484
		32.1	70.3365							0.0103147	0.0497182
		36.1055	35.6619							0.0130531	0.0127339
		45.6861	35.3878							0.0209159	0.0125386
		30.1776	32.5734							0.00911518	0.0106216
		37.6785	40.7345							0.0142169	0.0166206
		48.8778	42.4067							0.0239476	0.0180157
		50.2145	38.1556							0.0252787	0.0145797
		40.3169	41.1789							0.016281	0.0169858
		32.2484	37.0185							0.0104104	0.0137225
		42.333	36.9648							0.017953	0.0136827
		32.1657	31.8313							0.010357	0.0101426
		35.369	44.0412							0.0125253	0.019434
		37.2503	49.1387							0.0138951	0.0242046
		37.2538	42.9611							0.0138977	0.0184907
		38.7252	47.0935							0.0150189	0.0222273
		34.0636	38.7553							0.0116168	0.0150423
		42.6621	38.7391							0.0182338	0.0150298
		52.0642	48.7404							0.0271805	0.0238128
		64.2319	38.9065							0.0414282	0.0151601
		46.594	34.5157							0.0217572	0.0119275
		55.1559	47.3514							0.0305146	0.0224719
		33.9884	32.3466							0.0115655	0.010474
		60.6047	46.5922							0.0368647	0.0217556
		45.6773	32.6459							0.0209078	0.0106689
		30.8665	38.4921							0.00953648	0.0148384
		33.6125	52.0714							0.0113108	0.027188
		35.6665	39.864							0.0127372	0.0159167
		32.5043	50.8177							0.0105765	0.0258913
		39.5015	42.7142							0.015628	0.0182784
		40.8355	36.4859							0.0167032	0.01333
		32.799	36.3932							0.0107693	0.0132622
		35.2124	50.6443							0.0124146	0.0257144
		44.5913	37.2793							0.0199234	0.0139168
		44.8007	40.8265							0.0201114	0.0166958
		30.5815	56.9895							0.00936105	0.0325838
		39.7986	35.6967							0.0158644	0.0127588
		59.1721	59.5562							0.0351364	0.0355956
		37.9453	36.9409							0.0144192	0.0136649
		41.0523	43.2687							0.0168813	0.0187569
		69.6195	30.0481							0.0487048	0.00903703
		41.9903	30.7569							0.017663	0.00946882
		52.4578	39.0784							0.0275941	0.0152946
		35.2853	31.8868							0.0124661	0.010178
		42.4629	40.6782							0.0180635	0.0165746
		51.0348	33.8187							0.0261135	0.0114502
		31.7875	47.9888							0.0101147	0.0230824
		39.7753	36.4491							0.0158458	0.0133031
		30.7343	37.3259							0.00945491	0.0139516
		34.9291	34.4506							0.0122153	0.0118825
		43.0606	34.3472							0.0185766	0.0118112
		46.0535	32.9747							0.0212543	0.0108851
		56.3532	33.5496							0.031858	0.0112685
		34.7769	30.6176							0.012109	0.00938317
		31.0784	37.1586							0.00966799	0.0138267
		49.7361	31.1915							0.0247981	0.00973859
		38.3295	36.9837							0.0147131	0.0136967
		37.7377	32.1314							0.0142616	0.0103349
		48.7981	32.0188							0.0238694	0.0102626
		33.2706	45.6696							0.0110816	0.0209007
		36.044	36.5502							0.0130086	0.0133771
		39.8349	42.0858							0.0158934	0.0177435
		41.9752	42.5495							0.0176502	0.0181375
		39.7516	36.1178							0.0158269	0.013062
		36.5669	33.9257							0.0133893	0.0115228
		52.7607	40.161							0.0279146	0.0161551
		38.8469	31.5171							0.0151136	0.00994315
		30.127	42.1236							0.00908462	0.0177755
		30.2809	46.3378							0.00917773	0.0215181
		38.7972	31.9434							0.015075	0.0102143
		31.6063	31.2954							0.00999955	0.00980362
		30.6949	32.6272							0.00943065	0.0106567
		35.5506	49.6223							0.0126544	0.0246845
		33.3838	31.6725							0.0111572	0.0100416
		32.4875	47.2282							0.0105655	0.0223549
		63.3353	35.8258							0.0402752	0.0128514
		32.562	39.2986							0.0106141	0.0154677
		35.8162	34.1264							0.0128445	0.0116597
		38.891	32.6727							0.015148	0.0106865
		30.3993	31.0878							0.00924972	0.00967387
		48.4946	39.9397							0.0235727	0.0159773
		46.4861	42.8868							0.0216564	0.0184266
		55.1646	43.1256							0.0305242	0.0186328
		31.119	38.256							0.00969333	0.0146567
		33.6135	35.7685							0.0113115	0.0128103
		30.5579	30.3983							0.00934656	0.0092491
		39.2896	33.9797							0.0154606	0.0115596
		38.6903	46.3748							0.0149918	0.0215526
		33.2145	33.8515							0.0110442	0.0114724
		82.2838	41.0833							0.0681678	0.0169069
		33.3153	35.972							0.0111115	0.0129566
		39.9827	33.4013							0.0160118	0.0111689
		42.045	34.2262							0.0177091	0.0117281
		39.5805	56.2503							0.0156907	0.0317414
		30.7799	36.8105							0.009483	0.0135685
		40.6231	50.4267							0.0165296	0.0254933
		31.9229	36.9567							0.0102011	0.0136767
		38.0336	50.0161							0.0144865	0.0250788
		40.5372	61.0588							0.0164597	0.0374213
		37.6187	34.7257							0.0141717	0.0120733
		36.8265	34.5212							0.0135803	0.0119313
		44.1834	55.9714							0.0195599	0.0314264
		37.9072	41.4911							0.0143902	0.0172448
		34.307	33.0634							0.0117836	0.0109439
		32.2735	48.6533							0.0104266	0.0237276
		34.8088	44.97							0.0121313	0.020264
		34.3605	37.8071							0.0118204	0.0143142
		30.9188	32.3869							0.00956885	0.0105001
		37.3544	40.9344							0.013973	0.0167844
		56.7545	35.74							0.0323149	0.0127898
		36.1282	37.1657							0.0130695	0.013832
		30.1393	40.1802							0.00909202	0.0161706
		34.6047	30.9771							0.0119892	0.00960501
		43.8931	68.4365							0.0193033	0.0470559
		33.3328	34.139							0.0111231	0.0116683
		39.0975	37.9838							0.0153095	0.0144485
		37.4671	55.3531							0.0140576	0.0307339
		37.3612	34.8659							0.0139781	0.0121711
		33.5693	30.2756							0.0112817	0.00917452
		53.0113	52.3097							0.0281811	0.0274382
		55.1906	33.3367							0.0305531	0.0111257
		51.0137	32.6984							0.0260918	0.0107033
		35.8876	45.2454							0.0128958	0.0205135
		46.5553	32.2489							0.0217211	0.0104108
		31.9751	35.5314							0.0102346	0.0126408
		61.5784	39.9927							0.0380634	0.0160197
		30.3815	31.4643							0.00923891	0.00990984
		41.6627	31.8973							0.017388	0.0101848
		45.3076	52.1602							0.02057	0.0272811
		39.5923	34.5383							0.0157001	0.0119432
		35.7559	48.7969							0.0128012	0.0238682
		30.0504	30.4071							0.00903844	0.00925447
		38.6697	36.9525							0.0149759	0.0136736
		31.2621	37.2751							0.00978275	0.0139136
		33.6962	42.5377							0.0113672	0.0181273
		44.6568	36.7192							0.0199821	0.0135012
		37.3942	37.7497							0.0140029	0.0142707
		54.9598	45.5609							0.0302974	0.0208011
		32.3088	43.7262							0.0104495	0.0191564
		30.1218	44.7516							0.00908144	0.0200672
		30.9551	37.3245							0.00959138	0.0139506
		73.1687	71.2455							0.0538247	0.0510182
		31.7676	32.009							0.010102	0.0102563
		30.0949	34.897							0.00906521	0.0121928
		46.0535	39.2249							0.0212543	0.0154097
		37.8684	32.969							0.0143608	0.0108814
		48.0274	54.1643							0.0231196	0.029424
		37.3545	41.2658							0.0139731	0.0170577
		37.0646	37.5808							0.0137567	0.0141432
		39.8761	34.8382							0.0159264	0.0121518
		36.1866	33.9324							0.0131119	0.0115274
		35.1977	30.752							0.0124042	0.00946581
		31.9756	42.9125							0.0102349	0.0184488
		40.8499	41.7586							0.0167151	0.0174682
		31.1581	39.2761							0.00971774	0.0154499
		37.5701	30.1076							0.0141351	0.00907287
		33.0624	36.1902							0.0109432	0.0131145
		48.6445	37.404							0.023719	0.0140102
		43.9605	37.2455							0.0193627	0.0138915
		42.1354	41.9524							0.0177855	0.0176311
		45.6877	34.6222							0.0209173	0.0120013
		31.0778	34.5109							0.00966762	0.0119242
		44.6084	31.2237							0.0199388	0.00975873
		53.1975	37.3103							0.0283801	0.01394
		43.177	30.4562							0.0186774	0.00928441
		62.1284	30.2139							0.0387489	0.00913717
		44.0805	31.1577							0.0194688	0.00971746
		30.9497	51.08							0.00958801	0.0261599
		39.6215	30.4738							0.0157234	0.00929516
		31.5622	37.526							0.00997164	0.0141019
		35.3711	31.4597							0.0125268	0.00990696
		41.8974	34.5304							0.0175848	0.0119377
		38.5842	31.0309							0.0149096	0.00963845
		32.767	33.8696							0.0107483	0.0114847
		41.478	45.4099							0.0172339	0.0206632
		35.8228	31.3122							0.0128492	0.00981414
		33.6272	33.9721							0.0113207	0.0115544
		35.401	33.3975							0.0125481	0.0111664
		32.2214	38.8799							0.010393	0.0151393
		52.3298	51.9994							0.0274593	0.0271127
		50.4407	31.9586							0.0255075	0.010224
		41.0718	30.7755							0.0168974	0.00948028
		34.2709	31.0978							0.0117587	0.00968008
		40.7333	38.8661							0.0166196	0.0151286
		51.7206	39.5973							0.0268219	0.0157041
		33.9003	30.4327							0.0115055	0.00927007
		30.1149	45.5105							0.0090773	0.0207551
		48.3071	46.9954							0.0233904	0.0221345
		58.2391	34.5466							0.0340333	0.0119489
		38.2237	45.483							0.0146319	0.0207299
		38.3986	35.6377							0.0147663	0.0127166
		37.8564	54.2049							0.0143516	0.0294683
		33.2722	42.9522							0.0110827	0.018483
		33.5912	34.5162							0.0112964	0.0119279
		37.6678	32.6094							0.0142088	0.0106451
		37.0688	55.7389							0.0137599	0.0311651
		38.2613	32.1998							0.0146607	0.0103791
		33.5398	38.6663							0.0112619	0.0149732
		40.7542	35.3611							0.0166367	0.0125198
		38.3471	38.0381							0.0147266	0.01449
		34.9695	33.6001							0.0122436	0.0113024
		40.6483	31.7313							0.0165502	0.0100789
		46.3241	39.768							0.0215054	0.01584
		49.8172	43.3602							0.0248793	0.0188365
		41.9511	31.12							0.01763	0.00969391
		44.8051	45.7014							0.0201154	0.0209299
		33.2356	32.2577							0.0110583	0.0104164
		44.259	35.8966							0.019627	0.0129023
		30.6504	30.9202							0.00940333	0.00956973
		40.3827	36.8249							0.0163342	0.0135791
		42.6067	30.1452							0.0181863	0.00909558
		33.8252	32.4919							0.0114545	0.0105684
		38.3722	54.1616							0.014746	0.0294211
		40.6428	47.4048							0.0165457	0.0225227
		31.2771	38.0966							0.00979213	0.0145346
		45.9213	30.5864							0.0211322	0.00936404
		47.0398	32.333							0.0221765	0.0104652
		41.8616	30.8573							0.0175547	0.0095308
		42.7422	31.3734							0.0183024	0.00985258
		32.251	44.3553							0.0104121	0.0197127
		40.751	31.4049							0.016634	0.00987243
		37.1745	30.3527							0.0138385	0.00922138
		33.5646	46.5645							0.0112785	0.0217297
		37.2857	30.6442							0.0139216	0.00939951
		33.5037	33.54							0.0112376	0.011262
		40.1174	33.4393							0.01612	0.0111944
		34.3	34.9752							0.0117788	0.0122476
		32.3732	33.3026							0.0104912	0.0111029
		38.6444	50.3172							0.0149562	0.0253825
		40.2652	49.5043							0.0162392	0.0245669
		36.1254	34.5722							0.0130675	0.0119667
		38.8228	30.3416							0.0150948	0.00921463
		43.5135	30.0793							0.0189701	0.00905582
		45.735	45.8986							0.0209607	0.0211113
		46.8484	31.1239							0.021996	0.00969634
		30.6486	31.7385							0.00940219	0.0100835
		31.5852	32.558							0.00998622	0.0106115
		33.7812	40.4675							0.0114248	0.0164031
		42.4926	30.4018							0.0180889	0.00925124
		36.0049	31.567							0.0129803	0.00997472
		49.2676	31.4829							0.024332	0.00992159
		36.8313	33.22							0.0135838	0.0110479
		31.798	31.6809							0.0101214	0.0100469
		30.6164	39.2317							0.00938246	0.015415
		39.9339	32.593							0.0159726	0.0106343
		41.3214	42.7084							0.0171038	0.0182734
		37.571	32.3897							0.0141358	0.0105019
		31.8427	43.5744							0.0101499	0.0190234
		39.9041	37.8146							0.0159488	0.0143199
		34.8601	30.3816							0.0121671	0.00923892
		32.4356	31.7821							0.0105318	0.0101112
		38.0669	32.2482							0.0145119	0.0104103
		30.24	33.7056							0.00915297	0.0113736
		30.1108	30.2219							0.0090748	0.00914196
		35.2831	35.6623							0.0124645	0.0127342
		31.661	40.0592							0.0100343	0.0160732
		30.722	33.8899							0.00944732	0.0114984
		46.1004	52.4077							0.0212978	0.0275413
		35.8476	42.3444							0.012867	0.0179626
		32.7834	31.3915							0.0107591	0.00986399
		41.1529	31.9398							0.0169644	0.0102119
		33.0351	34.9551							0.0109251	0.0122335
		35.0121	35.0868							0.0122735	0.012326
		50.9041	31.4978							0.0259796	0.00993096
		116.032	31.3451							0.136472	0.00983483
		31.0227	41.7482							0.00963333	0.0174596
		60.1287	53.9731							0.0362858	0.029216
		60.1013	54.6887							0.0362526	0.0299982
		72.2641	31.9228							0.0524952	0.010201
		42.1397	36.0501							0.0177892	0.013013
		69.1449	35.5703							0.0480398	0.0126685
		98.3633	30.497							0.0976987	0.00930935
		63.983	30.1875							0.0411065	0.00912118
		55.0981	52.2124							0.0304505	0.0273358
		61.9053	42.549							0.0384701	0.018137
		68.1056	41.3469							0.0465998	0.0171249
		46.3968	33.3115							0.021573	0.0111089
		147.668	40.0607							0.222919	0.0160744
		50.9899	31.2739							0.0260675	0.00979014
		118.285	30.0535							0.1419	0.00904027
		47.9548	44.0098							0.0230496	0.0194062
		38.508	32.3323							0.0148507	0.0104647
		65.4968	34.3966							0.0430831	0.0118453
		36.7791	35.2412							0.0135453	0.0124349
		63.6052	59.345							0.0406205	0.0353427
		39.6999	31.1482							0.0157857	0.00971153
		39.8446	37.2049							0.0159012	0.0138612
		67.0737	42.0644							0.0451922	0.0177255
		54.9627	42.2307							0.0303006	0.0178662
		82.8488	38.1042							0.0691137	0.0145404
		57.3455	31.692							0.0329936	0.0100539
		52.1354	48.0006							0.0272551	0.0230938
		49.1209	30.1669							0.024187	0.00910873
		56.612	37.4284							0.0321522	0.0140285
		33.3143	33.9351							0.0111107	0.0115292
		37.3776	36.8768							0.0139904	0.0136175
		76.1564	42.0728							0.0583363	0.0177326
		85.1165	30.0374							0.0729769	0.00903061
		55.96	37.4757							0.0314136	0.0140641
		43.388	40.4752							0.0188607	0.0164093
		58.2578	34.2322							0.0340553	0.0117322
		114.24	30.5055							0.132233	0.00931454
		51.359	38.4158							0.0264473	0.0147795
		38.3598	40.4437							0.0147364	0.0163838
		94.3091	43.3485							0.0897402	0.0188263
		35.305	37.8413							0.01248	0.0143402
		73.5774	34.7758							0.054431	0.0121082
		39.1153	32.6871							0.0153235	0.0106959
		33.4698	34.3966							0.0112149	0.0118453
		52.1963	31.5298							0.027319	0.00995118
		82.5316	55.5978							0.0685818	0.031007
		54.6528	32.2004							0.0299588	0.0103794
		123.94	31.5142							0.156008	0.0099413
		74.3436	35.2076							0.0555769	0.0124111
		32.0191	30.0884							0.0102628	0.00906131
		109.453	32.5984							0.121253	0.0106379
		66.9594	42.1324							0.0450376	0.017783
		31.968	46.927							0.01023	0.02207
		64.4398	31.0156							0.0416981	0.00962893
		39.3687	33.2774							0.015523	0.0110862
		45.3955	48.6649							0.0206501	0.023739
		45.0441	37.6305							0.020331	0.0141806
[truncated: 9,275 more rows]

## Sheet: Fig_6C
stiffness	HDAC nucleus intensity		stiffness	HDAC nucleus intensity		stiffness	HDAC nucleus intensity
3kPa 1	0.281047		30kPa 1	0.096575		glass 1	0.0259162
3kPa 2	0.331116		30kPa 2	0.2109		glass 2	0.132149
3kPa 3	0.414733		30kPa 3	0.174444		glass 3	0.112578
3kPa 4	0.415485		30kPa 4	0.182237		glass 4	0.118844
3kPa 5	0.527648		30kPa 5	0.2547		glass 5	0.101671
3kPa 6	0.557668		30kPa 6	0.270289		glass 6	0.113371
3kPa 7	0.70013		30kPa 7	0.237161		glass 7	0.108525
3kPa 8	0.607069		30kPa 8	0.193803		glass 8	0.104054
3kPa 9	0.362355		30kPa 9	0.258001		glass 9	0.119195
3kPa 10	0.609021		30kPa 10	0.25037		glass 10	0.0928686
3kPa 11	0.334518		30kPa 11	0.264001		glass 11	0.218614
3kPa 12	0.272121		30kPa 12	0.246691		glass 12	0.157273
3kPa 13	0.565801		30kPa 13	0.22828		glass 13	0.154379
3kPa 14	0.518208		30kPa 14	0.235389		glass 14	0.191117
3kPa 15	0.454589		30kPa 15	0.213296		glass 15	0.155414
3kPa 3-2	0.350916

## Sheet: Fig_7B
	HC Domain Radius (nm)			LAD Thickness (nm)			Methylation Rate *10^-3 s^-1			Chromatin_lamina affinity, V_LAD *10^-2 pN/nm
	Young	Tendinosis		Young	Tendinosis		Young	Tendinosis		Young	Tendinosis
	170.526	95.7656		22.1734	1		0.299501	0.116266		0	0
	50.2722	54.7302		80.4517	29.2725		0.025337	0.0376789		0.696119	0
	53.1188	110.158		287.503	1		0.0282959	0.15442		1	0
	43.4499	41.2886		253.284	1		0.0189146	0.0214092		1	0
	75.6621	67.2812		176.964	20.0198		0.0575771	0.0570519		0.982585	0
	32.4394	47.8225		186.966	5.13713		0.0105342	0.0287424		0.98766	0
	42.6815	135.393		166.248	54.6717		0.0182504	0.235125		0.977148	0
	58.9193	39.2818		228.943	49.2354		0.0348357	0.0193747		1	0
	132.105	62.5999		45.6236	148.346		0.177617	0.0493511		0	0.950004
	72.4034	47.5083		9.42453	211.058		0.0526988	0.0283649		0	1
	74.4584	42.0138		147.736	160.775		0.0557496	0.0221695		0.967754	0.968641
	87.7644	66.9801		106.053	199.948		0.0776237	0.0565395		0.908566	1
	72.1398	53.5528		199.821	136.147		0.0523137	0.0360695		0.994184	0.932513
	52.0443	32.8097		143.212	129.594		0.0271597	0.0135083		0.964538	0.923117
	145.807	71.271		304.824	150.14		0.217214	0.0640635		1	0.952576
	44.6622	116.153		155.714	145.628		0.019987	0.171979		0.971802	0.946106
	32.0773	39.8077		256.778	115.917		0.0103001	0.019898		1	0.897798
	42.3009	147.388		208.728	163.693		0.0179257	0.279849		1	0.97463
	129.241	63.2252		200.76	158.93		0.169869	0.050347		0.99466	0.965177
	41.2784	32.8744		251.049	130.116		0.0170682	0.0135617		1	0.923866
	110.168	63.6593		186.003	133.871		0.122861	0.0510442		0.987172	0.929249
	117.108	32.7569		261.202	1		0.139049	0.0134649		1	0
	47.5613	40.9185		114.072	74.7753		0.022672	0.0210263		0.920645	0
	107.38	54.1429		101.553	30.5129		0.116649	0.0368717		0.889974	0
	59.5889	99.7062		99.4263	1		0.035635	0.126154		0.878398	0
	42.6283	71.5234		15.2944	1		0.0182048	0.0645209		0	0
	64.6377	151.345		90.264	1		0.0419557	0.295525		0.828529	0
	38.6875	93.3426		258.161	1		0.0149897	0.110392		1	0
	50.8662	57.1603		112.022	1		0.0259408	0.0411133		0.917557	0
	59.5949	45.0197		206.385	27.936		0.0356421	0.0254637		1	0
	34.6996	46.8187		326.134	36.6331		0.0120551	0.0275452		1	0
	80.7538	45.7263		205.823	70.5779		0.0656398	0.0262714		1	0
	163.763	31.3758		261.372	34.8043		0.275572	0.012352		1	0
	34.0542	34.721		355.358	82.5279		0.0116103	0.0151305		1	0.573066
	43.1303	41.2415		176.103	191.334		0.0186369	0.0213603		0.982148	1
	34.7556	37.6152		182.08	124.059		0.0120942	0.0177627		0.985182	0.915181
	66.7162	36.4986		98.7855	132.863		0.0447095	0.016722		0.874911	0.927804
	175.09	53.4867		121.378	190.63		0.316261	0.0359801		0.93165	1
	91.7485	67.3472		200.657	108.982		0.0848924	0.0571645		0.994608	0.867576
	88.8024	106.454		292.585	177.44		0.0794854	0.14406		1	1
	83.9983	40.6158		312.309	152.305		0.0710585	0.0207158		1	0.95568
	75.629	30.1758		262.361	165.145		0.0575265	0.0114241		1	0.977611
	36.6227	83.0431		302.036	173.752		0.0134303	0.0871742		1	0.995275
	63.6972	98.5208		137.458	84.7776		0.0407387	0.123135		0.95587	0.628691
	58.6244	55.421		293.884	41.1494		0.0344867	0.0386398		1	0
	78.7348	71.9244		172.765	79.5447		0.0623783	0.0652511		0.980454	0.436436
	54.7986	46.023		299.745	37.1342		0.0301193	0.0266143		1	0
	79.684	30.5892		242.396	14.2236		0.0639011	0.0117397		1	0
	50.509	56.3446		157.79	12.9314		0.0255768	0.0399437		0.972855	0
	81.3507	101.38		238.811	1		0.0666203	0.130481		1	0
	83.2879	34.4971		445.529	34.7034		0.0698533	0.0149356		1	0
	48.8297	37.1049		115.438	95.9839		0.0239004	0.0172832		0.922702	0.797814
	49.9788	38.1729		232.352	79.8024		0.0250414	0.0182943		1	0.448238
	101.153	70.2379		153.528	1		0.103378	0.0622082		0.970693	0
	38.6681	32.1442		152.559	1.2685		0.0149746	0.0129652		0.970201	0
	69.3195	35.5124		203.036	129.633		0.048284	0.0158292		1	0.923174
	34.9279	32.8751		192.419	11.2452		0.0122145	0.0135624		0.990427	0
	90.812	48.1672		134.401	27.5123		0.0831539	0.0291594		0.951266	0
	113.128	35.738		100.782	80.1024		0.129639	0.0160312		0.885778	0.461975
	43.317	38.1398		173.678	156.141		0.0187989	0.0182625		0.980918	0.961178
	70.2114	174.183		342.029	119.722		0.0495407	0.395238		1	0.908963
	58.0513	96.583		216.961	204.38		0.0338135	0.118282		1	1
	65.7387	34.5179		159.268	128.592		0.0434033	0.0149537		0.973606	0.921681
	63.4308	44.4811		207.939	182.212		0.0403971	0.0248565		1	1
	55.8602	62.005		230.624	170.869		0.0313013	0.0484131		1	0.989359
	61.9799	59.2774		170.528	176.221		0.0385632	0.0442289		0.97932	1
	52.2006	34.8409		274.092	193.588		0.0273235	0.0152353		1	1
	166.839	32.5371		132.028	168.472		0.286321	0.0132846		0.947692	0.98444
	57.8691	60.232		170.495	220.068		0.0336008	0.0456715		0.979303	1
	44.7907	36.425		207.463	173.418		0.0201024	0.0166545		1	0.994589
	59.7644	75.0055		274.573	158.112		0.0358459	0.071002		1	0.964005
	84.271	79.1612		128.791	193.301		0.0715239	0.0791516		0.942816	1
	41.1419	138.597		167.584	213.759		0.0169552	0.246661		0.977825	1
	35.493	68.1842		121.746	251.876		0.0126134	0.0586026		0.932204	1
	53.7198	73.0394		57.9806	216.22		0.0289416	0.0673037		0	1
	113.912	146.004		277.449	246.795		0.131465	0.274473		1	1
	50.3638	111.87		41.5245	202.168		0.0254296	0.159332		0	1
	45.5498	40.7906		30.3129	198.849		0.020791	0.0208948		0	1
	116.837	30.9938		222.745	171.214		0.138399	0.0120527		1	0.990067
	110.092	32.1508		77.2572	243.014		0.122691	0.0129705		0.590525	1
	52.6578	38.6512		296.625	233.129		0.0278056	0.0187565		1	1
	33.7297	43.1281		191.633	190.472		0.0113899	0.023364		0.990029	1
	64.0636	30.3591		303.832	236.304		0.0412106	0.0115635		1	1
	61.5284	61.0414		163.738	214.009		0.0380013	0.046913		0.975874	1
	87.1468	93.1675		210.402	205.77		0.0765268	0.109974		1	1
	97.775	82.4939		300.246	235.142		0.0965224	0.086015		1	1
	35.7332	62.5541		240.135	272.308		0.0127849	0.0492786		1	1
	64.0034	45.355		183.928	288.364		0.0411328	0.0258454		0.986119	1
	69.4649	43.4311		138.116	266.675		0.0484877	0.0236941		0.956861	1
	50.042	83.8225		217.107	229.26		0.0251049	0.0888328		1	1
	56.2384	33.3284		139.324	228.954		0.0317279	0.0139395		0.958682	1
	46.6094	44.6732		300.173	235.942		0.0217717	0.0250723		1	1
	72.921	42.4468		158.256	269.935		0.053459	0.0226299		0.973092	1
	103.027	44.3558		198.318	198.854		0.107285	0.0247163		0.993421	1
	55.6792	58.6604		147.525	183.817		0.0310981	0.043309		0.967647	1
	70.5421	49.005		257.066	249.759		0.0500108	0.0301857		1	1
	39.2167	66.7542		154.802	180.804		0.0154032	0.0561565		0.971339	1
	51.3957	53.7123		179.958	191.829		0.0264852	0.0362853		0.984104	1
	48.5058	51.1718		3.78863	135.853		0.0235836	0.0329231		0	0.932091
	42.2111	32.2907		100.434	1		0.0178495	0.0130838		0.883883	0
	30.0424	81.8574		64.5498	56.6375		0.0090336	0.0846817		0	0
	55.4737	58.488		126.771	211.188		0.0308684	0.0430537		0.939773	1
	54.7717	50.6553		245.05	324.398		0.0300897	0.0322597		1	1
	35.0708	44.1088		141.278	275.867		0.0123147	0.0244411		0.961625	1
	36.938	51.031		155.478	424.382		0.0136628	0.0327416		0.971682	1
	65.911	83.0015		95.9001	649.073		0.0436321	0.0870862		0.859205	1
	46.8527	35.9545		173.452	136.972		0.022	0.0162264		0.980803	0.933696
	51.5823	126.872		138.638	56.918		0.0266783	0.205868		0.957648	0
	40.5628	98.4697		128.746	94.2507		0.0164805	0.123006		0.942748	0.778215
	48.488	36.0407		122.79	140.197		0.0235663	0.0163044		0.933776	0.93832
	79.3053	86.0557		227.843	2.59846		0.0632914	0.0936743		1	0
	72.2358	82.0818		1	169.352		0.0524539	0.0851506		0	0.986244
	74.111	50.0921		122.166	207.574		0.0552277	0.031544		0.932836	1
	82.4799	36.6997		101.743	224.973		0.0684953	0.0169072		0.891009	1
	67.0883	35.0962		172.829	138.873		0.0452119	0.0154598		0.980487	0.936422
	79.0104	97.1504		124.392	217.016		0.0628185	0.119693		0.936189	1
	101.914	38.1315		189.96	19.9387		0.104955	0.0182546		0.98918	0
	60.1616	91.8976		51.916	185.932		0.0363257	0.106965		0	1
	50.7515	62.983		121.26	128.009		0.0258236	0.04996		0.931471	0.920845
	46.6838	48.3428		350.863	141.377		0.0218413	0.0293731		1	0.940012
	33.5786	68.8757		207.329	208.475		0.0112879	0.0598043		1	1
	42.6181	42.6498		47.254	259.292		0.0181961	0.0228474		0	1
	43.5558	68.4762		165.213	307.587		0.0190072	0.0591086		0.976622	1
	70.9414	41.2946		141.861	233.376		0.0505814	0.0214155		0.962503	1
	47.7421	64.3498		166.851	283.292		0.0228452	0.0521633		0.977454	1
	87.9536	38.9728		203.433	183.11		0.0779615	0.0190705		1	1
	109.978	34.9245		139.676	134.492		0.122431	0.0153087		0.959211	0.93014
	55.6023	32.9269		135.317	96.6081		0.031012	0.0136052		0.952646	0.804873
	76.5466	52.0443		66.2273	104.768		0.0589391	0.0340593		0	0.84921
	40.3252	84.7731		181.129	38.2855		0.0162877	0.0908775		0.984699	0
	87.6477	32.4413		128.212	34.6135		0.0774158	0.0132063		0.941943	0
	55.3669	44.1277		175.037	153.578		0.0307491	0.0244622		0.981607	0.957505
	44.5785	34.3412		275.483	308.283		0.019912	0.0148008		1	1
	69.6172	87.4179		234.422	86.486		0.0487016	0.0966922		1	0.670754
	88.2327	37.3141		129.568	185.66		0.0784609	0.017479		0.943985	1
	35.6871	59.4644		164.995	236.264		0.0127519	0.0445096		0.976511	1
	50.0257	50.1815		158.534	175.034		0.0250885	0.0316572		0.973233	1
	136.035	47.3774		156.639	191.812		0.188543	0.0282084		0.972272	1
	51.9439	54.0117		171.706	221.715		0.0270547	0.0366925		0.979917	1
	44.5237	73.3372		212.126	232.594		0.019863	0.0678574		1	1
	59.2717	65.3447		142.485	158.981		0.0352552	0.0537975		0.963442	0.965251
	79.6134	48.9799		99.193	131.45		0.0637872	0.0301547		0.877129	0.925779
	50.4765	77.5744		188.283	338.642		0.0255439	0.0759863		0.988329	1
	44.7274	69.6992		109.612	265.491		0.0200455	0.0612518		0.913926	1
	52.1211	39.2906		118.463	284.168		0.02724	0.0193834		0.927258	1
	33.3558	44.414		1	194.663		0.0111385	0.0247814		0	1
	65.6745	62.296		112.032	193.327		0.0433182	0.0488707		0.917572	1
	48.624	37.7027		139.505	248.855		0.023699	0.0178456		0.958953	1
	95.2499	44.6403		82.887	245.006		0.0915561	0.0250352		0.737481	1
	78.9361	57.8529		177.066	262.334		0.0626998	0.0421198		0.982637	1
	120.598	78.6509		156.473	194.975		0.147584	0.0781266		0.972187	1
	40.0419	35.0195		98.3806	249.003		0.0160593	0.0153921		0.872707	1
	31.0246	57.8812		215.931	185.124		0.00963456	0.0421612		1	1
	58.7424	93.318		172.983	201.691		0.0346262	0.110334		0.980565	1
	37.1824	38.9762		294.487	142.961		0.0138445	0.0190738		1	0.942283
	83.768	44.1988		273.02	229.325		0.0706666	0.0245412		1	1
	36.3451	38.457		215.478	204.186		0.0132271	0.0185681		1	1
	81.8352	56.5145		307.852	244.325		0.0674215	0.0401858		1	1
	68.2446	30.8115		118.949	201.558		0.0467912	0.0119111		0.927991	1
	36.198	85.1374		132.066	236.969		0.0131202	0.0916674		0.947748	1
	91.7006	94.8287		186.015	180.647		0.0848032	0.113976		0.987178	1
	85.0472	31.7393		223.012	225.327		0.0728573	0.0126402		1	1
	128.459	75.171		305.282	262.142		0.167785	0.0713179		1	1
	65.7575	54.3939		181.386	261.488		0.0434283	0.0372157		0.984829	1
	70.6634	36.0413		233.394	192.822		0.0501838	0.016305		1	1
	56.0038	44.4245		73.156	176.028		0.0314629	0.0247932		0.295992	1
	114.213	60.9754		135.413	214.266		0.132171	0.0468111		0.952791	1
	60.4453	44.4421		135.462	239.317		0.0366703	0.0248129		0.952863	1
	115.089	48.0872		102.216	191.606		0.134233	0.0290624		0.893582	1
	66.6518	35.5489		129.459	201.143		0.0446228	0.0158618		0.943821	1
	45.6929	56.0725		43.9354	201.452		0.0209221	0.0395572		0	1
	78.4247	41.4116		74.7152	156.036		0.0618849	0.0215372		0.453473	0.961028
	41.3936	39.2831		118.489	178.471		0.0171637	0.019376		0.927298	1
	64.138	46.1033		19.5076	201.636		0.0413068	0.0267076		0	1
	44.2118	37.9608		119.606	169.083		0.0195851	0.0180912		0.92898	0.985692
	93.7511	37.4234		1	179.19		0.0886721	0.0175817		0	1
	73.1456	70.638		1	229.237		0.0537905	0.0629234		0	1
	109.551	76.3354		40.5149	182.65		0.121472	0.0735607		0	1
	36.1037	54.4956		40.071	200.671		0.0130518	0.0373554		0	1
	37.292	30.2332		59.025	222.321		0.0139263	0.0114677		0	1
	54.0395	40.3494		137.953	180.609		0.0292882	0.0204444		0.956616	1
	51.1005	61.7353		22.893	203.519		0.026181	0.0479908		0	1
	41.6553	40.4987		51.1048	216.329		0.0173818	0.0205962		0	1
	59.462	55.6699		30.9373	206.417		0.0354828	0.038989		0	1
	62.2337	48.0789		42.7881	164.128		0.0388809	0.0290523		0	0.975523
	62.822	32.9898		260.165	161.611		0.0396224	0.0136572		1	0.970358
	46.7563	44.2529		153.019	211.779		0.0219094	0.0246015		0.970435	1
	63.4502	47.7223		215.402	221.755		0.0404221	0.0286217		1	1
	53.9451	49.533		265.962	189.848		0.0291857	0.0308417		1	1
	91.5345	34.1928		307.944	236.841		0.0844936	0.014673		1	1
	36.4775	35.4818		307.951	339.109		0.0133238	0.0158019		1	1
	39.402	45.3001		293.828	232.024		0.0155493	0.0257826		1	1
	55.7458	57.4267		340.353	143.192		0.0311728	0.0414989		1	0.942614
	114.422	71.5091		380.166	181.093		0.13266	0.0644951		1	1
	41.7975	45.165		264.572	207.218		0.0175009	0.0256288		1	1
	44.0256	50.2825		348.856	217.91		0.0194202	0.0317851		1	1
	38.3815	61.7527		305.578	207.915		0.0147531	0.048018		1	1
	34.9026	137.127		145.231	200.273		0.0121968	0.241331		0.966483	1
	75.2536	44.5811		233.859	162.464		0.0569535	0.0249687		1	0.972108
	30.769	47.2944		288.298	173.749		0.00947627	0.0281093		1	0.995269
	62.8562	40.33		223.028	166.526		0.0396658	0.0204247		1	0.980445
	58.937	44.5707		287.03	186.776		0.0348568	0.0249571		1	1
	91.8393	90.414		181.304	148.584		0.0850621	0.103503		0.984788	0.950344
	88.8632	35.3593		259.065	173.711		0.0795952	0.0156928		1	0.995192
	34.4837	46.6076		134.339	356.999		0.0119054	0.0272966		0.951173	1
	51.4858	39.7365		242.709	203.073		0.0265783	0.0198267		1	1
	37.8452	56.9914		338.747	257.911		0.0143431	0.0408697		1	1
	83.356	56.0812		60.5224	184.98		0.0699684	0.0395695		0	1
	67.0508	31.8515		177.037	252.811		0.0451611	0.0127298		0.982622	1
	35.456	41.8615		139.526	250.443		0.0125871	0.0220087		0.958986	1
	45.5845	34.2999		149.26	146.288		0.0208228	0.0147651		0.968527	0.947053
	67.3132	61.0751		183.431	217.713		0.0455169	0.046965		0.985867	1
	76.4903	50.8838		230.681	222.078		0.0588521	0.0325524		1	1
	47.9294	50.061		196.129	264.773		0.0230251	0.0315047		0.99231	1
	84.5052	34.2255		244.451	293.344		0.0719249	0.0147011		1	1
	31.2054	44.656		113.174	190.878		0.00974726	0.0250528		0.919292	1
	162.609	48.27		130.094	212.248		0.271599	0.0292844		0.944779	1
	48.2989	36.7874		108.327	323.092		0.0233824	0.0169882		0.911992	1
	51.7999	42.4483		210.293	358.451		0.0269045	0.0226315		1	1
	103.262	71.1941		277.184	206.767		0.107779	0.0639244		1	1
	56.9313	47.8893		139.178	2.50552		0.0325171	0.0288229		0.958461	0
	114.939	45.0762		214.399	1		0.133878	0.0255278		1	0
	85.7038	63.0357		308.496	1		0.0739949	0.050044		1	0
	72.8564	41.5883		299.135	149.756		0.0533638	0.0217218		1	0.952025
	52.9174	39.8934		182.565	2.33633		0.0280812	0.0199839		0.985427	0
	34.1972	39.1959		187.888	1		0.0117082	0.0192899		0.988128	0
	45.167	71.5256		87.895	94.6467		0.0204423	0.064525		0.809819	0.782694
	83.9384	48.0193		39.8533	161.306		0.0709564	0.0289801		0	0.969731
	78.5259	58.9627		41.0411	84.8834		0.0620457	0.0437586		0	0.631295
	88.2041	53.5276		10.4689	0.291573		0.0784096	0.0360353		0	0
	64.5839	31.7132		1	1		0.0418855	0.0126194		0	0
	63.2905	49.7488		1	1		0.040218	0.0311119		0	0
	85.6886	35.6482		13.2165	113.738		0.0739684	0.0159507		0	0.888302
	45.1587	39.6875		1	1		0.0204348	0.0197778		0	0
	41.2377	69.0323		1	200.264		0.0170345	0.0600782		0	1
	144.597	71.0902		51.491	701.559		0.213547	0.0637368		0	1
	39.9246	34.8742		60.7703	719.033		0.0159652	0.0152645		0	1
	40.8504	90.7198		1	794.36		0.0167155	0.104212		0	1
	122.727	63.5424		23.8898	278.815		0.152922	0.0508559		0	1
	53.2782	49.0748		1	204.926		0.0284665	0.0302721		0	1
	31.9339	36.0553		68.0239	247.626		0.0102082	0.0163177		0	1
	33.9256	55.5483		190.714	279.393		0.0115227	0.0388182		0.989562	1
	57.2278	38.342		164.692	258.043		0.0328578	0.018457		0.976358	1
	53.4637	51.946		268.459	240.338		0.0286656	0.0339302		1	1
	73.8966	40.4368		312.312	302.852		0.0549069	0.0205332		1	1
	32.8625	36.0355		222.411	242.241		0.0108111	0.0162997		1	1
	47.2933	36.0504		543.797	263.345		0.0224167	0.0163132		1	1
	52.5037	33.1165		373.997	1		0.0276426	0.0137625		1	0
	40.3206	43.4387		98.5831	6.43932		0.016284	0.0237024		0.873809	0
	31.7782	35.8265		38.7776	29.0193		0.0101088	0.0161109		0	0
	82.8358	31.3638		231.482	1		0.0690919	0.0123425		1	0
	67.2289	44.8595		73.3489	105.087		0.0454024	0.0252823		0.319534	0.850601
	45.4701	32.9494		168.157	446.437		0.0207181	0.0136238		0.978116	1
	61.0948	43.3071		191.432	6.83469		0.0374656	0.0235587		0.989927	0
	53.2705	38.7664		74.0385	201.056		0.0284582	0.0188686		0.403663	1
	43.8028	47.1015		260.239	199.989		0.0192237	0.0278798		1	1
	40.5371	36.4954		136.558	124.98		0.0164596	0.0167191		0.954515	0.916503
	93.2687	53.9942		129.43	287.771		0.0877539	0.0366686		0.943778	1
	53.1595	51.1513		202.271	114.06		0.0283394	0.0328967		1	0.889703
	59.0485	65.6059		195.303	189.128		0.0349893	0.0542307		0.991891	1
	75.3105	99.8437		156.122	139.575		0.0570403	0.126506		0.972009	0.937427
	48.6115	54.8799		227.235	191.054		0.0236867	0.0378862		1	1
	55.1129	53.3596		284.208	182.912		0.0304669	0.0358088		1	1
	46.626	34.8604		41.4436	247.135		0.0217872	0.0152524		0	1
	46.0947	48.4716		149.376	199.074		0.0212924	0.0295302		0.968586	1
	51.3503	42.2107		156.788	152.971		0.0264382	0.0223783		0.972347	0.956634
	47.2882	35.1127		204.136	220.085		0.0224118	0.0154743		1	1
	85.1336	34.89		237.949	203.833		0.0730065	0.0152783		1	1
	35.2554	39.5172		273.537	226.995		0.0124449	0.0196081		1	1
	34.5948	47.3913		117.844	126.597		0.0119824	0.0282249		0.926326	0.91882
	71.893	37.0894		157.914	110.464		0.0519546	0.0172688		0.972919	0.874035
	42.5028	41.9612		168.376	167.834		0.0180976	0.022114		0.978228	0.98313
	55.3667	30.6255		199.364	178.134		0.030749	0.0117676		0.993952	1
	40.6066	65.0137		160.915	173.771		0.0165162	0.0532511		0.974442	0.995315
	60.5847	33.273		48.9962	157.465		0.0368403	0.0138931		0	0.963077
	45.1719	98.0507		17.2377	164.304		0.0204467	0.121949		0	0.975884
	56.6621	51.6633		154.436	144.891		0.0322093	0.0335606		0.971154	0.945049
	55.3474	35.1277		192.052	185.992		0.0307275	0.0154876		0.990241	1
	34.8791	39.0517		69.0114	201.662		0.0121803	0.0191479		0	1
	33.4548	38.0047		1	153.311		0.0112047	0.0181331		0	0.957121
	50.5216	39.0198		54.0965	100.432		0.0255896	0.0191166		0	0.830313
	51.3765	31.3921		121.682	89.0302		0.0264653	0.0123649		0.932107	0.71918
	52.9358	39.9386		55.6122	68.3081		0.0281008	0.0200294		0	0
	35.7337	31.0097		5.77374	48.6289		0.0127853	0.0120651		0	0
	32.7861	37.0606		58.5969	207.229		0.0107609	0.0172418		0	1
	49.9233	30.2018		1	85.9048		0.0249857	0.0114439		0	0.656443
	33.9802	30.5722		15.5846	201.563		0.0115599	0.0117266		0	1
	57.9573	41.7136		6.38354	101.743		0.0337037	0.0218532		0	0.836029
	42.8929	40.3815		1	223.616		0.0184319	0.020477		0	1
	92.1245	56.276		1	186.729		0.0855956	0.039846		0	1
	53.5737	43.8162		1	252.083		0.028784	0.0241172		0	1
	37.3333	57.1864		1.30759	318.274		0.0139572	0.0411511		0	1
	116.073	31.3003		59.8996	212.805		0.13657	0.0122926		0	1
	49.7528	36.8781		13.2138	233.115		0.0248149	0.0170722		0	1
	100.049	35.0689		1	216.745		0.10111	0.0154357		0	1
	74.6862	51.3969		3.54157	323.508		0.0560932	0.0332143		0	1
	111.158	42.6987		22.4047	235.519		0.125107	0.0229		0	1
	87.837	36.614		3.44146	373.081		0.0777532	0.0168281		0	1
	55.0373	40.1971		122.202	283.21		0.0303831	0.02029		0.932891	1
	69.4426	41.4677		157.354	211.677		0.0484565	0.0215957		0.972635	1
	33.5075	72.8217		1.8245	257.29		0.0112402	0.0669004		0	1
	96.7393	60.6764		78.7965	142.954		0.0944689	0.0463511		0.641407	0.942272
	106.219	80.7274		240.044	166.529		0.114111	0.0823408		1	0.980452
	35.4293	34.7658		232.974	5.07997		0.0125681	0.0151696		1	0
	79.5292	36.9429		141.656	1		0.0636515	0.0171323		0.962194	0
	49.6303	47.9088		285.584	2.39778		0.0246925	0.0288464		1	0
	52.7171	45.4865		282.673	141.957		0.0278684	0.0259958		1	0.940842
	38.2298	71.0462		2.1387	200.651		0.0146366	0.0636575		0	1
	43.8324	37.8465		1	52.7993		0.0192498	0.0179823		0	0
	39.5522	42.8331		7.76531	64.9455		0.0156682	0.0230447		0	0
	59.5458	44.066		50.4826	15.5292		0.0355832	0.0243937		0	0
	55.2102	33.3633		72.2884	254.276		0.0305748	0.0139687		0	1
	47.1569	45.7488		135.71	141.779		0.0222873	0.0262973		0.953238	0.940588
	52.7138	31.8952		177.784	114.49		0.0278649	0.0127648		0.983001	0.89158
	57.9294	35.2301		206.291	208.266		0.0336712	0.0155781		1	1
	44.5805	35.9214		93.7483	245.961		0.0199138	0.0161965		0.847494	1
	41.3874	38.6591		33.9855	273.304		0.0171585	0.0187642		0	1
	99.2222	43.5182		31.8745	244.497		0.0994293	0.0237895		0	1
	31.3459	49.1555		244.713	214.047		0.00983533	0.030372		1	1
	31.4403	31.6288		258.866	110.608		0.00989473	0.0125522		1	0.87466
	76.7466	44.3379		456.153	1		0.0592494	0.0246964		1	0
	74.3933	49.0695		173.846	1		0.0556517	0.0302654		0.981003	0
	51.793	31.2529		175.867	3.80169		0.0268973	0.0122553		0.982028	0
	68.9283	81.9714		204.309	87.3484		0.0477379	0.0849198		1	0.691986
	32.5938	45.3249		154.197	139.6		0.0106348	0.025811		0.971032	0.937464
	56.6721	39.3583		125.609	210.18		0.0322208	0.0194504		0.938022	1
	46.8993	50.0405		198.185	280.524		0.022044	0.031479		0.993353	1
	47.4871	41.1197		163.85	189.886		0.0226012	0.0212341		0.975931	1
	111.687	42.5109		277.827	94.7443		0.126314	0.0226984		1	0.783797
	57.152	40.0218		96.3107	331.303		0.0327706	0.020113		0.86144	1
	67.6478	37.0814		197.711	205.89		0.0459727	0.0172613		0.993113	1
	51.7352	49.3293		152.043	437.483		0.0268372	0.0305877		0.969939	1
	54.2755	62.4691		166.639	164.205		0.0295454	0.049144		0.977346	0.975681
	57.5082	39.1115		170.926	170.818		0.0331817	0.0192068		0.979522	0.989255
	34.0173	41.5121		125.422	123.947		0.0115852	0.0216421		0.937741	0.915021
	86.4095	38.657		217.376	209.599		0.0752278	0.0187622		1	1
	66.4649	49.6632		127.7	157.6		0.0443719	0.0310046		0.941173	0.963271
	61.8159	47.0268		166.329	377.782		0.0383586	0.0277912		0.977188	1
	35.978	42.1649		171.672	165.717		0.0129609	0.0223297		0.9799	0.978784
	41.6962	37.4923		224.442	74.172		0.017416	0.0176466		1	0
	59.2283	37.4328		166.025	201.82		0.0352035	0.0175906		0.977034	1
	61.5928	41.5286		196.473	102.358		0.0380812	0.0216594		0.992485	0.838707
	46.3537	33.8316		199.946	216.179		0.021533	0.0143642		0.994247	1
	47.5009	33.9661		112.758	197.296		0.0226144	0.0144788		0.918665	1
	52.4493	39.0494		126.247	235.068		0.0275852	0.0191457		0.938984	1
	77.7397	30.8287		133.107	244.086		0.060802	0.0119245		0.949317	1
	77.4444	71.2049		30.082	355.861		0.0603382	0.063944		0	1
	51.9168	50.2935		69.2492	1		0.0270264	0.031799		0	0
	56.467	38.3748		91.0997	97.107		0.0319873	0.0184887		0.833078	0.810515
	57.4604	39.2404		96.749	176.532		0.0331263	0.0193338		0.863826	1
	42.9303	34.4602		91.0749	0.994317		0.0184641	0.0149037		0.832943	0
	38.8741	40.8329		43.1347	1		0.0151348	0.0209382		0	0
	58.7218	49.9341		155.374	246.513		0.0346018	0.0313448		0.971629	1
	34.772	45.1853		1.40483	295.865		0.0121056	0.0256519		0	1
	31.8562	41.9976		41.8116	172.602		0.0101585	0.0221524		0	0.992915
	37.6964	38.4875		217.641	97.7104		0.0142304	0.0185976		1	0.817338
	41.9982	44.4567		182.801	232.707		0.0176696	0.0248292		0.985547	1
	46.1883	43.3827		385.183	199.911		0.0213792	0.0236413		1	1
	34.7544	33.0289		219.055	183.585		0.0120933	0.0136897		1	1
	127.519	39.0322		281.336	194.394		0.165298	0.0191288		1	1
	48.5857	40.3389		446.023	195.393		0.0236615	0.0204337		1	1
	53.8111	39.5945		409.384	181.293		0.0290404	0.0196849		1	1
	90.3408	36.6092		468.161	193.03		0.0822862	0.0168237		1	1
	43.3667	50.1423		347.804	217.681		0.0188421	0.0316076		1	1
	54.8115	47.9725		32.9896	191.331		0.0301335	0.0289235		0	1
	40.9404	42.297		333.202	275.91		0.0167893	0.0224701		1	1
	41.6341	39.7905		288.146	238.038		0.0173641	0.0198807		1	1
	33.1697	34.9448		290.585	221.953		0.0110144	0.0153265		1	1
	79.2014	45.5668		237.187	332.887		0.0631245	0.026088		1	1
	71.9398	30.111		174.788	302.696		0.0520226	0.0113751		0.981481	1
	45.0174	39.9695		323.679	226.845		0.0203068	0.0200604		1	1
	39.6207	33.2083		225.377	249.597		0.0157226	0.013839		1	1
	43.9349	33.5708		309.058	317.048		0.0193401	0.0141432		1	1
	49.7354	52.6628		219.747	250.261		0.0247975	0.0348764		1	1
	68.6397	49.5214		258.874	264.62		0.0473372	0.0308272		1	1
	33.1462	39.1931		309.29	217.434		0.0109988	0.0192871		1	1
	61.9819	34.3935		256.281	234.429		0.0385658	0.014846		1	1
	58.8666	36.1124		214.485	225.649		0.0347732	0.0163695		1	1
	39.6685	36.1289		328.852	213.859		0.0157607	0.0163844		1	1
	33.4343	33.5137		335.757	196.206		0.011191	0.0140951		1	1
	33.8889	52.0669		298.244	201.786		0.0114978	0.034089		1	1
	44.0568	37.2032		331.199	208.477		0.0194478	0.0173751		1	1
	34.5373	33.3374		199.934	248.662		0.0119425	0.013947		0.994241	1
	70.0681	38.2265		211.737	222.132		0.0493377	0.0183458		1	1
	48.5002	56.771		179.774	256.907		0.0235781	0.0405529		0.984011	1
	72.8908	35.0487		300.362	201.292		0.0534145	0.0154178		1	1
	51.1523	37.153		291.787	126.738		0.0262342	0.0173281		1	0.919023
	100.353	45.0093		194.548	196.929		0.101731	0.0254519		0.991508	1
	30.0354	43.2431		156.912	215.428		0.00902937	0.0234889		0.97241	1
	49.1253	47.8444		115.52	263.77		0.0241913	0.0287688		0.922826	1
	30.5021	36.3432		133.959	315.63		0.00931243	0.0165797		0.9506	1
	35.7369	51.7887		14.1759	266.839		0.0127876	0.0337244		0	1
	39.7472	33.8003		3.15036	250.649		0.0158234	0.0143375		0	1
	50.4818	35.1746		4.22268	272.518		0.0255492	0.015529		0	1
	41.5882	67.001		1	276.046		0.0173257	0.056575		0	1
	40.9463	43.5006		3.96659	88.8715		0.0167942	0.0237703		0	0.717386
	68.877	44.4841		1	226.462		0.0476665	0.0248599		0	1
	73.6074	30.9143		1	207.939		0.0544756	0.0119909		0	1
	44.402	39.1585		29.1901	202.777		0.0197543	0.019253		0	1
	48.8549	37.6433		6.9655	208.896		0.0239251	0.0177893		0	1
	45.3848	33.2698		4.28995	146.059		0.0206403	0.0138904		0	0.946724
	110.418	40.3566		1.59098	216.734		0.123426	0.0204517		0	1
	43.6524	37.1956		1	292.712		0.0190917	0.0173679		0	1
	68.256	45.5172		86.1378	209.31		0.0468069	0.0260311		0.784437	1
	35.7236	37.0469		147.601	221.475		0.0127781	0.0172291		0.967685	1
	77.1667	31.2129		265.334	207.389		0.0599037	0.0122239		1	1
	33.4907	43.2585		23.1704	210.737		0.0112289	0.0235057		0	1
	87.1454	31.9827		210.587	254.911		0.0765244	0.0128351		1	1
	32.4648	38.9173		148.628	187.119		0.0105508	0.0190162		0.968207	1
	37.8418	53.928		165.441	215.178		0.0143406	0.0365786		0.976738	1
	47.1739	41.1835		243.379	207.803		0.0223034	0.0213001		1	1
	52.5635	37.5711		207.292	262.45		0.0277058	0.017721		1	1
	54.1803	32.6283		134.904	290.19		0.0294414	0.0133592		0.952023	1
	38.8266	31.387		62.4246	162.41		0.0150978	0.0123608		0	0.971998
	39.03	46.3034		1	368.881		0.0152567	0.0269405		0	1
	46.6712	37.7682		1	74.0561		0.0218296	0.0179077		0	0
	35.4622	32.1566		40.6349	194.102		0.0125915	0.0129753		0	1
	70.3909	38.0443		187.878	284.099		0.0497955	0.018171		0.988123	1
	31.0793	35.2315		85.6907	326.915		0.0096686	0.0155794		0.777978	1
	83.7589	45.9396		0.351314	293		0.0706512	0.0265177		0	1
	65.9011	45.1967		2.48519	204.694		0.043619	0.0256648		0	1
	55.0144	33.9646		3.5615	249.85		0.0303577	0.0144775		0	1
	40.9465	45.2103		74.3521	289.502		0.0167943	0.0256803		0.431984	1
	33.0815	32.3649		136.08	233.967		0.0109559	0.0131441		0.953795	1
	47.7996	32.8381		63.3054	301.165		0.0229003	0.0135318		0	1
	68.1933	34.7325		259.191	274.356		0.0467205	0.0151405		1	1
	74.9963	33.8303		189.296	161.434		0.0565625	0.0143631		0.988843	0.969995
	59.6577	43.0315		218.63	163.93		0.0357176	0.0232591		1	0.975116
	37.7689	39.7735		158.363	182.968		0.0142853	0.0198637		0.973147	1
	30.13	35.4496		193.477	204.251		0.00908642	0.0157732		0.990964	1
	48.7838	31.7787		263.28	173.331		0.0238554	0.0126717		1	0.994411
	38.2135	32.0157		181.133	166.057		0.0146241	0.0128616		0.984701	0.979482
	69.0425	34.45		230.129	243.931		0.047897	0.0148948		1	1
	79.3422	39.4279		175.716	253.578		0.0633506	0.0195194		0.981952	1
	49.5368	36.8063		132.31	200.725		0.0245993	0.0170056		0.948116	1
	41.886	37.4574		7.81552	188.268		0.0175752	0.0176137		0	1
	37.6578	55.2479		4.27922	272.65		0.0142012	0.0383979		0	1
	61.5831	32.3219		10.3435	217.442		0.0380691	0.0131091		0	1
	67.6465	33.706		1	142.164		0.0459709	0.0142575		0	0.94114
	50.5181	34.2154		1	220.872		0.0255861	0.0146924		0	1
	50.8274	30.3545		0.374423	165.43		0.0259011	0.0115601		0	0.978196
	49.7016	33.9918		11.0363	131.951		0.0247636	0.0145007		0	0.926497
	44.2236	38.1121		1	184.085		0.0195955	0.018236		0	1
	33.2552	40.0121		135.618	189.762		0.0110713	0.0201032		0.953098	1
	107.401	32.8887		124.487	144.016		0.116696	0.0135736		0.936333	0.943795
	44.6135	40.6114		179.571	100.707		0.0199434	0.0207112		0.983908	0.831512
	31.1747	30.0098		147.131	218.136		0.00972809	0.0112987		0.967447	1
	60.6477	30.9784		232.889	290.473		0.0369172	0.0120407		1	1
	45.021	34.4009		185.925	201.811		0.0203101	0.0148523		0.987132	1
	101.505	33.9895		265.129	205.257		0.104106	0.0144987		1	1
	47.3286	75.9446		239.754	211.052		0.0224502	0.0741705		1	1
	76.9779	51.3619		310.744	149.678		0.0596092	0.0337891		1	0.951913
	56.8748	59.9381		214.73	211.404		0.0324523	0.0460714		1	1
	33.3272	59.5859		294.025	240.317		0.0111193	0.0455291		1	1
	37.0898	36.504		294.668	193.244		0.0137755	0.0170391		1	1
	78.8197	32.0361		238.449	218.971		0.0625138	0.0131183		1	1
	43.1284	38.0111		284.511	226.529		0.0186352	0.0184779		1	1
	46.0927	46.8876		208.798			0.0212906	0.0281426		1
	54.4307	34.9967		219.273			0.029715	0.0156589		1
	44.8911	118.315		284.483			0.0201928	0.181943		1
	70.7148	84.8853		356.942			0.0502571	0.092834		1
	30.4828	40.2174		187.667			0.00930066	0.0206897		0.988016
	38.0747	45.7341		69.5927			0.0145179	0.0267713		0
	128.771	49.7087		90.1483			0.168615	0.0316421		0.827899
	50.3821	38.4572		197.343			0.0254481	0.0189149		0.992926
	51.0133	74.7558		294.949			0.0260915	0.0718501		1
	41.2751	38.1082		334.218			0.0170654	0.0185725		1
	49.0723	35.5071		227.318			0.024139	0.0161198		1
	34.5156	61.2361		242.466			0.0119275	0.0480981		1
	34.0421	43.6748		194.127			0.0116021	0.0244089		0.991294
	47.3016	35.2439		195.324			0.0224246	0.0158813		0.991902
	40.985	37.185		421.235			0.016826	0.017682		1
	35.159	32.3116		549.904			0.0123768	0.0133452		1
	36.3495	61.6518		484.592			0.0132303	0.0487565		1
	32.9449	65.6866		470.626			0.0108654	0.0553835		1
	71.1267	71.4837		386.54			0.0508472	0.0656575		1
	31.8416	63.153		493.69			0.0101492	0.0511722		1
	43.4003	31.9951		601.463			0.0188714	0.0130847		1
	41.0679	58.5507		393.712			0.0168942	0.0439538		1
	59.1346	33.0978		423.859			0.0350917	0.0140034		1
	43.9196	37.7012		256.847			0.0193266	0.0181772		1
	85.5735	30.6866		205.068			0.0737684	0.0120351		1
	56.1422	82.4498		280.372			0.0316191	0.0875372		1
	68.5349	49.8544		134.321			0.0471919	0.0318284		0.951146
	40.3406	43.1617		11.881			0.0163001	0.0238375		0
	52.4355	80.5575		16.5722			0.0275706	0.0835321		0
	46.1761	39.5878		117.944			0.0213679	0.0200457		0.926476
	44.9011	42.3786		153.796			0.0202018	0.0229784		0.970829
	44.6294	69.7678		42.7228			0.0199576	0.0625238		0
	61.4974	30.0067		52.8303			0.0379628	0.0115071		0
	30.52	34.4144		1.24514			0.00932338	0.0151414		0
	47.6488	32.1278		1			0.0227558	0.0131936		0
	43.7561	47.464		1			0.0191827	0.0288408		0
	50.8603	36.5024		1			0.0259347	0.0170376		0
	33.5772	38.3929		15.8296			0.011287	0.0188516		0
	44.0217	127.773		370.969			0.0194168	0.212838		1
	43.6402	51.5427		227.854			0.019081	0.0340282		1
	62.8971	47.7327		210.876			0.0397175	0.0291693		1
	33.9567	48.5181		191.018			0.0115439	0.0301399		0.989717
	51.089	64.2383		92.8789			0.0261692	0.0529554		0.842762
	34.9152	45.0809		256.643			0.0122056	0.02601		1
	38.198	39.1333		206.576			0.0146122	0.0195871		1
	39.9803	55.9123		257.264			0.0160099	0.0400664		1
	52.6149	32.0139		245.739			0.0277602	0.0131001		1
	38.6066	97.5324		177.498			0.0149269	0.122923		0.982856
	52.41	90.7131		293.993			0.0275438	0.106159		1
	31.0216	36.1717		87.6925			0.00963265	0.0167298		0.806894
	41.0122	51.733		362.392			0.0168484	0.0342807		1
	32.4654	69.0247		345.078			0.0105511	0.0611909		1
	31.478	52.8281		533.284			0.00991845	0.0357527		1
	32.8607	41.4452		127.752			0.0108099	0.0219751		0.941251
	59.7921	52.5811		223.176			0.0358792	0.035418		1
	66.8111	40.0196		353.423			0.0448373	0.0204863		1
	67.9729	62.0219		26.7348			0.0464176	0.0493464		0
	37.841	54.1559		17.4865			0.0143399	0.0375794		0
	36.2162	68.038		1			0.0131334	0.0594436		0
	41.5298	30.4277		235.775			0.0172771	0.0118326		1
	43.5939	85.9809		13.3877			0.0190405	0.0952687		0
	36.2634	42.9879		11.2296			0.0131677	0.0236454		0
	83.2797	58.8908		170.222			0.0698394	0.0444682		0.979164
	68.3395	36.0163		105.006			0.046922	0.0165862		0.906989
	31.6986	34.6304		284.705			0.0100581	0.0153323		1
	79.0923	30.478		249.822			0.0629497	0.0118718		1
	35.1343	52.6913		30.9052			0.0123594	0.035567		0
	42.9333	36.0069		83.6394			0.0184667	0.0165775		0.74835
	54.8668	36.6114		239.606			0.0301946	0.0171398		1
	39.7019	41.0214		133.361			0.0157873	0.021527		0.949699
	47.3852	45.2415		47.5823			0.0225041	0.0261962		0
	71.6665	60.6387		197.047			0.051626	0.0471598		0.992776
	53.8986	47.5267		168.966			0.0291352	0.0289173		0.978527
	43.3765	48.6939		162.178			0.0188507	0.0303594		0.975082
	51.2468	31.1516		279.803			0.0263315	0.012403		1
	38.1056	52.8839		224.621			0.0145415	0.0358285		1
	30.9125	34.0488		152.839			0.00956495	0.0148209		0.970343
	36.6213	52.0935		202.024			0.0134292	0.0347618		1
	47.2526	37.3984		217.426			0.022378	0.0178859		1
	59.3179	30.2727		134.933			0.0353104	0.0117122		0.952067
	66.6507	32.9115		147.549			0.0446214	0.013846		0.967659
	35.3379	32.247		279.196			0.0125033	0.0132918		1
	52.0775	39.5931		70.6652			0.0271944	0.020051		0
	71.4062	50.4977		1			0.0512498	0.0326578		0
	63.7007	69.4384		187.101			0.0407432	0.0619311		0.987729
	94.0664	49.7583		134.077			0.0892748	0.0317055		0.950778
	40.8772	34.3787		38.5397			0.0167375	0.01511		0
	46.5348	31.5897		3.3737			0.0217019	0.0127548		0
	40.3315	47.8344		15.306			0.0162928	0.0292941		0
	48.5631	40.4443		54.8034			0.0236395	0.0209243		0
	35.5825	41.5368		153.758			0.0126772	0.0220725		0.97081
	30.6908	39.2328		153.563			0.00942811	0.0196871		0.97071
	49.5364	38.8438		159.928			0.0245989	0.0192979		0.97394
	55.0598	36.7323		216.574			0.030408	0.0172533		1
	40.4607	32.5648		210.401			0.0163975	0.0135555		1
	32.6491	38.377		146.545			0.010671	0.0188359		0.96715
	54.7698	36.3546		93.1565			0.0300876	0.0168997		0.844272
	40.6068	58.6626		301.132			0.0165164	0.0441228		1
	54.5958	39.8944		160.196			0.0298961	0.020358		0.974077
	33.4165	31.2469		135.003			0.0111791	0.0124791		0.952173
	35.8632	39.604		164.592			0.0128782	0.0200621		0.976307
	36.0713	37.8584		135.453			0.0130283	0.0183294		0.952851
	34.1685	32.2963		142.783			0.0116885	0.0133325		0.963892
	34.8229	49.874					0.0121411	0.0318536
	45.7504	37.1314					0.0209749	0.0176309
	43.0771	40.8375					0.0185908	0.021334
	64.7663	42.9055					0.0421234	0.0235546
	30.6431	33.3975					0.0093988	0.0142586
	42.3858	36.8788					0.0179979	0.0173915
	44.7049	31.4404					0.0200253	0.0126343
	34.5059	32.2196					0.0119208	0.0132692
	38.2162	42.9283					0.0146261	0.0235797
	31.9967	43.1253					0.0102484	0.0237972
	71.5417	51.6517					0.0514455	0.0341727
	36.9688	38.0883					0.0136856	0.0185531
	40.0114	31.5173					0.0160348	0.0126963
	71.1378	36.8979					0.0508632	0.0174096
[truncated: 13,855 more rows]

## Sheet: Fig_S3B
	Internal Domain Radius(in nm)
[truncated: 11 more rows]

[truncated: 9 more sheets: Fig_S10, Fig_S11A, Fig_S11B, Fig_S13, Fig_S14, Fig_S15, Fig_S16, Fig_S17, Sheet7]
